# Supplementary material for: Systems Immunology Analyses Following Porcine Respiratory and Reproductive Syndrome Virus Infection and Vaccination
Source: Front Immunol. 2021 Dec 16;12:779747. doi: 10.3389/fimmu.2021.779747 (PMC8716554; doi:10.3389/fimmu.2021.779747)
Supplement: Supplementary file 2 [file Table_1.xlsx]

## Sheet: pBTM
HumanSymbol	sscrofa_homolog_ensembl_gene	sscrofa_homolog_associated_gene_name	ID	BTM_title	Family_name
A1CF	ENSSSCG00000010431	A1CF	M26.0	TBA (M102)	various
A1CF	ENSSSCG00000010431	A1CF	M26.1	TBA (M104)	various
A1CF	ENSSSCG00000010431	A1CF	M26.2	TBA (M105)	various
A2M	ENSSSCG00000000660	A2M	M112.0	COMPLEMENT ACTIVATION (I) (M112.0)	inflammation
A2M	ENSSSCG00000000660	A2M	M24	CELL ACTIVATION (IL15, IL-23, TNF) (M24)	inflammation
ABCA1	ENSSSCG00000005423	ABCA1	S4	MONOCYTE SURFACE SIGNATURE (S4)	myeloid cells
ABCA13	ENSSSCG00000031141	ABCA13	M37.0	IMMUNE ACTIVATION - GENERIC CLUSTER (M37.0)	inflammation
ABCA6	ENSSSCG00000017256	ABCA6	S10	RESTING DENDRITIC CELL SURFACE SIGNATURE (S10)	ag presentation
ABCA6	ENSSSCG00000017256	ABCA6	S5	DC SURFACE SIGNATURE (S5)	ag presentation
ABCA8	ENSSSCG00000026473	ABCA8	M166	TBA (M214)	various
ABCA8	ENSSSCG00000026473	ABCA8	M170	TBA (M218)	various
ABCA8	ENSSSCG00000026473	ABCA8	S2	B CELL SURFACE SIGNATURE (S2)	B cells
ABCA8	ENSSSCG00000026473	ABCA8	S9	MEMORY B CELL SURFACE SIGNATURE (S9)	B cells
ABCB4	ENSSSCG00000024520	ABCB4	M156.0	PLASMA CELLS & B CELLS, IMMUNOGLOBULINS (M156.0)	B cells
ABCB4	ENSSSCG00000024520	ABCB4	M47.0	ENRICHED IN B CELLS (I) (M47.0)	B cells
ABCB4	ENSSSCG00000024520	ABCB4	M69	ENRICHED IN B CELLS (VI) (M69)	B cells
ABCB4	ENSSSCG00000024520	ABCB4	S2	B CELL SURFACE SIGNATURE (S2)	B cells
ABCB6	ENSSSCG00000016210	ABCB6	M124	ENRICHED IN MEMBRANE PROTEINS (M124)	various
ABCB6	ENSSSCG00000016210	ABCB6	M87	TRANSMEMBRANE TRANSPORT (I) (M87)	myeloid cells
ABCC3	ENSSSCG00000017561	ABCC3	S10	RESTING DENDRITIC CELL SURFACE SIGNATURE (S10)	ag presentation
ABCC3	ENSSSCG00000017561	ABCC3	S5	DC SURFACE SIGNATURE (S5)	ag presentation
ABCG2	ENSSSCG00000009215	ABCG2	M124	ENRICHED IN MEMBRANE PROTEINS (M124)	various
ABCG2	ENSSSCG00000009215	ABCG2	M201	TBA (M32.7)	various
ABCG2	ENSSSCG00000009215	ABCG2	M87	TRANSMEMBRANE TRANSPORT (I) (M87)	myeloid cells
ABHD12	ENSSSCG00000040449	ABHD12	S10	RESTING DENDRITIC CELL SURFACE SIGNATURE (S10)	ag presentation
ABHD12	ENSSSCG00000040449	ABHD12	S5	DC SURFACE SIGNATURE (S5)	ag presentation
ABI3BP	ENSSSCG00000011959	ABI3BP	M217	TBA (SOURCE: B CELLS) (M217)	various
ABLIM1	ENSSSCG00000010651	ABLIM1	M18	T CELL DIFFERENTIATION VIA ITK AND PKC (M18)	NK/T cells
ABLIM3	ENSSSCG00000014430	ABLIM3	M196	PLATELET ACTIVATION - ACTIN BINDING (M196)	inflammation
ACADM	ENSSSCG00000003776	ACADM	M218	TBA (M66)	various
ACADM	ENSSSCG00000003776	ACADM	M235	MITOCHONDRIAL CLUSTER (M235)	various
ACAP1	ENSSSCG00000017943	ACAP1	M32.0	PLATELET ACTIVATION (I) (M32.0)	inflammation
ACAP1	ENSSSCG00000017943	ACAP1	M32.1	PLATELET ACTIVATION (II) (M32.1)	inflammation
ACAP1	ENSSSCG00000017943	ACAP1	M32.2	CORO1A-DEF6 NETWORK (I) (M32.2)	various
ACAP1	ENSSSCG00000017943	ACAP1	M32.3	KLF12 TARGETS NETWORK (M32.3)	various
ACAP1	ENSSSCG00000017943	ACAP1	M32.4	CORO1A-DEF6 NETWORK (II) (M32.4)	various
ACAP2	ENSSSCG00000031147	ACAP2	M242	TBA (M80)	various
ACAT1	ENSSSCG00000026153	ACAT1	M182	ENRICHED IN DNA INTERACTING PROTEINS (M182)	various
ACBD3	ENSSSCG00000024180	ACBD3	M137	TBA (M198)	various
ACE	ENSSSCG00000017296	ACE	S10	RESTING DENDRITIC CELL SURFACE SIGNATURE (S10)	ag presentation
ACE	ENSSSCG00000017296	ACE	S5	DC SURFACE SIGNATURE (S5)	ag presentation
ACHE	ENSSSCG00000030303	ACHE	M2.1	EXTRACELLULAR MATRIX (II) (M2.1)	various
ACHE	ENSSSCG00000030303	ACHE	M49	TRANSCRIPTION REGULATION IN CELL DEVELOPMENT (M49)	various
ACIN1	ENSSSCG00000002034	ACIN1	M32.5	TBA (M108)	various
ACIN1	ENSSSCG00000002034	ACIN1	M32.8	CYTOSKELETAL REMODELING (ENRICHED FOR SRF TARGETS) (M34)	various
ACMSD	ENSSSCG00000015699	ACMSD	M135.1	ENRICHED IN PLASMA MEMBRANE PROTEINS (II) (M135.1)	various
ACMSD	ENSSSCG00000015699	ACMSD	M154.0	AMINO ACID METABOLISHM AND TRANSPORT (M154.0)	various
ACMSD	ENSSSCG00000015699	ACMSD	M187	METABOLISM IN MITOCHONDRIA, PEROXISOME	various
ACSBG1	ENSSSCG00000001760	ACSBG1	M196	PLATELET ACTIVATION - ACTIN BINDING (M196)	inflammation
ACSL1	ENSSSCG00000015784	ACSL1	M118.0	ENRICHED IN MONOCYTES (IV) (M118.0)	myeloid cells
ACSL1	ENSSSCG00000015784	ACSL1	M37.0	IMMUNE ACTIVATION - GENERIC CLUSTER (M37.0)	inflammation
ACSL1	ENSSSCG00000015784	ACSL1	M37.2	ENDOPLASMIC RETICULUM (M37.2)	various
ACSL4	ENSSSCG00000012583	ACSL4	M180	TBA (M236)	various
ACSL5	ENSSSCG00000031789	ACSL5	M191	TRANSMEMBRANE TRANSPORT (II) (M191)	various
ACSL5	ENSSSCG00000031789	ACSL5	M88.0	LEUKOCYTE MIGRATION (M88.0)	inflammation
ACSM5	ENSSSCG00000026453	ACSM5	M154.0	AMINO ACID METABOLISHM AND TRANSPORT (M154.0)	various
ACTG2	ENSSSCG00000008294	ACTG2	M145.0	CYTOSKELETON/ACTIN (SRF TRANSCRIPTION TARGETS) (M145.0)	various
ACTG2	ENSSSCG00000008294	ACTG2	M145.1	CYTOSKELETON/ACTIN (SRF TRANSCRIPTION TARGETS) (M145.1)	various
ACTG2	ENSSSCG00000008294	ACTG2	M195	MUSCLE CONTRACTION, SRF TARGETS (M195)	various
ACTL6A	ENSSSCG00000011762	ACTL6A	M169	MITOSIS (TF MOTIF CCAATNNSNNNGCG) (M169)	cell cycle
ACTN1	ENSSSCG00000036702	ACTN1	M114.0	TBA (M185)	various
ACTN1	ENSSSCG00000036702	ACTN1	M131	TBA (M194)	various
ACTN1	ENSSSCG00000036702	ACTN1	M34	CYTOSKELETAL REMODELING (M32.8)	various
ACTN1	ENSSSCG00000036702	ACTN1	M37.0	IMMUNE ACTIVATION - GENERIC CLUSTER (M37.0)	inflammation
ACTN1	ENSSSCG00000036702	ACTN1	M46	CELL DIVISION IN STIMULATED CD4+ T CELLS (M46)	NK/T cells
ACTN1	ENSSSCG00000036702	ACTN1	M81	ENRICHED IN MYELOID CELLS AND MONOCYTES (M81)	myeloid cells
ACTN4	ENSSSCG00000002965	ACTN4	M32.0	PLATELET ACTIVATION (I) (M32.0)	inflammation
ACTN4	ENSSSCG00000002965	ACTN4	M32.1	PLATELET ACTIVATION (II) (M32.1)	inflammation
ACTR6	ENSSSCG00000025682	ACTR6	M169	MITOSIS (TF MOTIF CCAATNNSNNNGCG) (M169)	cell cycle
ACVR1C	ENSSSCG00000015873	ACVR1C	M184.0	TBA (M242)	various
ADAM12	ENSSSCG00000010746	ADAM12	M151	TBA (M207)	various
ADAM12	ENSSSCG00000010746	ADAM12	S10	RESTING DENDRITIC CELL SURFACE SIGNATURE (S10)	ag presentation
ADAM12	ENSSSCG00000010746	ADAM12	S5	DC SURFACE SIGNATURE (S5)	ag presentation
ADAM28	ENSSSCG00000009644	ADAM28	M156.0	PLASMA CELLS & B CELLS, IMMUNOGLOBULINS (M156.0)	B cells
ADAM28	ENSSSCG00000009644	ADAM28	M47.0	ENRICHED IN B CELLS (I) (M47.0)	B cells
ADAM28	ENSSSCG00000009644	ADAM28	M69	ENRICHED IN B CELLS (VI) (M69)	B cells
ADAM28	ENSSSCG00000009644	ADAM28	S2	B CELL SURFACE SIGNATURE (S2)	B cells
ADAM7	ENSSSCG00000009646	ADAM7	S2	B CELL SURFACE SIGNATURE (S2)	B cells
ADAM8	ENSSSCG00000010772	ADAM8	M160	LEUKOCYTE DIFFERENTIATION (M160)	various
ADAM9	ENSSSCG00000015808	ADAM9	M117	CELL ADHESION (LYMPHOCYTE HOMING) (M21)	inflammation
ADAM9	ENSSSCG00000015808	ADAM9	M148	TBA (M203)	various
ADAM9	ENSSSCG00000015808	ADAM9	M168	ENRICHED IN DENDRITIC CELLS (M168)	ag presentation
ADAM9	ENSSSCG00000015808	ADAM9	S10	RESTING DENDRITIC CELL SURFACE SIGNATURE (S10)	ag presentation
ADAM9	ENSSSCG00000015808	ADAM9	S5	DC SURFACE SIGNATURE (S5)	ag presentation
ADAMTS1	ENSSSCG00000012026	ADAMTS1	M210	EXTRACELLULAR MATRIX, COLLAGEN (M210)	various
ADAMTS12	ENSSSCG00000016816	ADAMTS12	M210	EXTRACELLULAR MATRIX, COLLAGEN (M210)	various
ADAMTS20	ENSSSCG00000000795	ADAMTS20	M152.1	TBA (SOURCE: NAIVE B CELLS) (M152.1)	various
ADAMTS20	ENSSSCG00000000795	ADAMTS20	M152.2	TBA (SOURCE: MEMORY B CELLS) (M152.2)	various
ADAMTS20	ENSSSCG00000000795	ADAMTS20	M158.0	INTERFERON ALPHA RESPONSE (I) (M158.0)	IFN-I
ADAMTS20	ENSSSCG00000000795	ADAMTS20	M158.1	INTERFERON ALPHA RESPONSE (II) (M158.1)	IFN-I
ADAMTSL2	ENSSSCG00000026425	ADAMTSL2	M184.1	TBA (M243)	various
ADAP2	ENSSSCG00000017738	ADAP2	M11.0	ENRICHED IN MONOCYTES (II) (M11.0)	myeloid cells
ADAP2	ENSSSCG00000017738	ADAP2	M37.0	IMMUNE ACTIVATION - GENERIC CLUSTER (M37.0)	inflammation
ADAP2	ENSSSCG00000017738	ADAP2	M3	REGULATION OF SIGNAL TRANSDUCTION (M3)	various
ADAP2	ENSSSCG00000017738	ADAP2	M66	TBA (M137)	various
ADARB1	ENSSSCG00000012089	ADARB1	M60	LYMPHOCYTE GENERIC CLUSTER (M60)	various
ADARB1	ENSSSCG00000012089	ADARB1	M70.0	TBA (M141)	various
ADCY1	ENSSSCG00000016726	ADCY1	M244	TBA (M93)	various
ADCY8	ENSSSCG00000031717	ADCY8	M244	TBA (M93)	various
ADCY9	ENSSSCG00000007950	ADCY9	M159	G PROTEIN MEDIATED CALCIUM SIGNALING (M159)	various
ADCY9	ENSSSCG00000007950	ADCY9	M37.0	IMMUNE ACTIVATION - GENERIC CLUSTER (M37.0)	inflammation
ADCY9	ENSSSCG00000007950	ADCY9	M62.0	T & B CELL DEVELOPMENT, ACTIVATION (M62.0)	various
ADCYAP1	ENSSSCG00000035186	ADCYAP1	M41.1	TBA (M121)	various
ADCYAP1	ENSSSCG00000035186	ADCYAP1	M41.2	TBA (M125)	various
ADCYAP1	ENSSSCG00000035186	ADCYAP1	M41.4	ATF TARGETS NETWORK (M41.4)	various
ADD3	ENSSSCG00000010621	ADD3	M211	TBA (M48)	various
ADM	ENSSSCG00000013408	ADM	M77	COLLAGEN, TGFB FAMILY ET AL (M77)	various
ADNP	ENSSSCG00000007473	ADNP	M194	TBA (M26.2)	various
ADNP	ENSSSCG00000007473	ADNP	M72.0	TBA (M149)	various
ADRB2	ENSSSCG00000038598	ADRB2	M130	ENRICHED IN G-PROTEIN COUPLED RECEPTORS (M130)	inflammation
ADRB2	ENSSSCG00000038598	ADRB2	M91	ADHESION AND MIGRATION, CHEMOTAXIS (M91)	inflammation
ADRB2	ENSSSCG00000038598	ADRB2	S1	NK/T CELL SURFACE SIGNATURE (S1)	NK/T cells
ADSL	ENSSSCG00000000077	ADSL	M181	NUCLEOTIDE METABOLISM (M181)	cell cycle
ADSL	ENSSSCG00000000077	ADSL	M212	PURINE NUCLEOTIDE BIOSYNTHESIS (M212)	cell cycle
AEBP1	ENSSSCG00000016754	AEBP1	M2.0	EXTRACELLULAR MATRIX (I) (M2.0)	various
AEBP1	ENSSSCG00000016754	AEBP1	M2.1	EXTRACELLULAR MATRIX (II) (M2.1)	various
AEBP1	ENSSSCG00000016754	AEBP1	M2.2	EXTRACELLULAR MATRIX (III) (M2.2)	various
AEBP2	ENSSSCG00000000587	AEBP2	M153	TBA (M208)	various
AEBP2	ENSSSCG00000000587	AEBP2	M229	TBA (M72.0)	various
AES	ENSSSCG00000032265	AES	M32.2	CORO1A-DEF6 NETWORK (I) (M32.2)	various
AES	ENSSSCG00000032265	AES	M32.5	TBA (M108)	various
AES	ENSSSCG00000032265	AES	M32.7	TBA (M116)	various
AFF2	ENSSSCG00000012730	AFF2	M41.0	TBA (M120)	various
AGL	ENSSSCG00000006872	AGL	M101	PHOSPHATIDYLINOSITOL SIGNALING SYSTEM (M101)	various
AGL	ENSSSCG00000006872	AGL	M137	TBA (M198)	various
AGL	ENSSSCG00000006872	AGL	M203	TBA (M41.0)	various
AGMAT	ENSSSCG00000003463	AGMAT	M154.0	AMINO ACID METABOLISHM AND TRANSPORT (M154.0)	various
AGPAT3	ENSSSCG00000038081	AGPAT3	S5	DC SURFACE SIGNATURE (S5)	ag presentation
AGTR1	ENSSSCG00000011695	AGTR1	S2	B CELL SURFACE SIGNATURE (S2)	B cells
AGTRAP	ENSSSCG00000022401	AGTRAP	S4	MONOCYTE SURFACE SIGNATURE (S4)	myeloid cells
AGXT2	ENSSSCG00000016829	AGXT2	M135.0	ENRICHED IN PLASMA MEMBRANE PROTEINS (I) (M135.0)	various
AGXT2	ENSSSCG00000016829	AGXT2	M154.0	AMINO ACID METABOLISHM AND TRANSPORT (M154.0)	various
AGXT2	ENSSSCG00000016829	AGXT2	M187	METABOLISM IN MITOCHONDRIA, PEROXISOME	various
AHCTF1	ENSSSCG00000010863	AHCTF1	M230	CELL CYCLE, MITOTIC PHASE (M230)	cell cycle
AHSP	ENSSSCG00000037878	AHSP	M171	HEME BIOSYNTHESIS (I) (M171)	various
AIF1	ENSSSCG00000032341	AIF1	M11.0	ENRICHED IN MONOCYTES (II) (M11.0)	myeloid cells
AIF1	ENSSSCG00000032341	AIF1	M111.0	VIRAL SENSING & IMMUNITY, IRF2 TARGETS NETWORK (I) (M111.0)	IFN-I
AIF1	ENSSSCG00000032341	AIF1	M33	INFLAMMATORY RESPONSE (M33)	inflammation
AIF1	ENSSSCG00000032341	AIF1	M4.0	CELL CYCLE AND TRANSCRIPTION (M4.0)	cell cycle
AIF1	ENSSSCG00000032341	AIF1	M95.0	ENRICHED IN ANTIGEN PRESENTATION (II) (M95.0)	ag presentation
AIF1	ENSSSCG00000032341	AIF1	M95.1	ENRICHED IN ANTIGEN PRESENTATION (III) (M95.1)	ag presentation
AKAP12	ENSSSCG00000031733	AKAP12	M178	ENRICHED FOR PROMOTER MOTIF NATCACGTGAY (PUTATIVE SREBF1 TARGETS) (M178)	various
ALAD	ENSSSCG00000032787	ALAD	M171	HEME BIOSYNTHESIS (I) (M171)	various
ALAD	ENSSSCG00000032787	ALAD	M222	HEME BIOSYNTHESIS (II) (M222)	various
ALAS2	ENSSSCG00000012347	ALAS2	M124	ENRICHED IN MEMBRANE PROTEINS (M124)	various
ALAS2	ENSSSCG00000012347	ALAS2	M171	HEME BIOSYNTHESIS (I) (M171)	various
ALCAM	ENSSSCG00000011946	ALCAM	S5	DC SURFACE SIGNATURE (S5)	ag presentation
ALDH16A1	ENSSSCG00000003168	ALDH16A1	M248	TBA (M98.1)	various
ALDH18A1	ENSSSCG00000010495	ALDH18A1	M235	MITOCHONDRIAL CLUSTER (M235)	various
ALDH1A1	ENSSSCG00000028996	ALDH1A1	M11.0	ENRICHED IN MONOCYTES (II) (M11.0)	myeloid cells
ALDH1A1	ENSSSCG00000028996	ALDH1A1	M37.0	IMMUNE ACTIVATION - GENERIC CLUSTER (M37.0)	inflammation
ALDH1A3	ENSSSCG00000004822	ALDH1A3	M176	TBA (M221)	various
ALDH2	ENSSSCG00000009889	ALDH2	M11.0	ENRICHED IN MONOCYTES (II) (M11.0)	myeloid cells
ALDH2	ENSSSCG00000009889	ALDH2	M4.0	CELL CYCLE AND TRANSCRIPTION (M4.0)	cell cycle
ALDH2	ENSSSCG00000009889	ALDH2	M66	TBA (M137)	various
ALDH6A1	ENSSSCG00000002357	ALDH6A1	M235	MITOCHONDRIAL CLUSTER (M235)	various
ALG6	ENSSSCG00000003815	ALG6	M218	TBA (M66)	various
ALG8	ENSSSCG00000014887	ALG8	M235	MITOCHONDRIAL CLUSTER (M235)	various
ALOX5	ENSSSCG00000010404	ALOX5	M11.0	ENRICHED IN MONOCYTES (II) (M11.0)	myeloid cells
ALOX5	ENSSSCG00000010404	ALOX5	M16	TLR AND INFLAMMATORY SIGNALING (M16)	inflammation
ALOX5	ENSSSCG00000010404	ALOX5	M4.0	CELL CYCLE AND TRANSCRIPTION (M4.0)	cell cycle
ALOX5	ENSSSCG00000010404	ALOX5	M47.2	ENRICHED IN B CELLS (III) (M47.2)	B cells
ALPK2	ENSSSCG00000004918	ALPK2	M135.0	ENRICHED IN PLASMA MEMBRANE PROTEINS (I) (M135.0)	various
ALPK2	ENSSSCG00000004918	ALPK2	M135.1	ENRICHED IN PLASMA MEMBRANE PROTEINS (II) (M135.1)	various
ALPK2	ENSSSCG00000004918	ALPK2	M225	METABOLISM OF STEROIDS (M225)	various
ALPL	ENSSSCG00000032607	ALPL	M37.1	ENRICHED IN NEUTROPHILS (I) (M37.1)	myeloid cells
CXCL6	ENSSSCG00000008957	AMCF-II	M27.0	CHEMOKINE CLUSTER (I) (M27.0)	inflammation
CXCL6	ENSSSCG00000008957	AMCF-II	M27.1	CHEMOKINE CLUSTER (II) (M27.1)	inflammation
AMIGO3	ENSSSCG00000011389	AMIGO3	S3	PLASMA CELL SURFACE SIGNATURE (S3)	B cells
AMOTL2	ENSSSCG00000011643	AMOTL2	M102	TBA (M180)	various
AMOTL2	ENSSSCG00000011643	AMOTL2	M166	TBA (M214)	various
ANAPC10	ENSSSCG00000033871	ANAPC10	M103	CELL CYCLE (III) (M103)	cell cycle
ANGPTL2	ENSSSCG00000005608	ANGPTL2	M2.1	EXTRACELLULAR MATRIX (II) (M2.1)	various
ANGPTL2	ENSSSCG00000005608	ANGPTL2	M2.2	EXTRACELLULAR MATRIX (III) (M2.2)	various
ANK1	ENSSSCG00000007022	ANK1	M49	TRANSCRIPTION REGULATION IN CELL DEVELOPMENT (M49)	various
ANKH	ENSSSCG00000016784	ANKH	M193	TBA (M26.1)	various
ANKH	ENSSSCG00000016784	ANKH	M201	TBA (M32.7)	various
ANKH	ENSSSCG00000016784	ANKH	S0	T CELL SURFACE SIGNATURE (S0)	NK/T cells
ANKRD34C	ENSSSCG00000032430	ANKRD34C	M247	ENRICHED IN NUCLEAR PORE COMPLEX INTERACTING PROTEINS (M247)	various
ANKRD44	ENSSSCG00000016074	ANKRD44	M249	TBA (M99)	various
ANLN	ENSSSCG00000016658	ANLN	M4.0	CELL CYCLE AND TRANSCRIPTION (M4.0)	cell cycle
ANLN	ENSSSCG00000016658	ANLN	M4.1	CELL CYCLE (I) (M4.1)	cell cycle
ANLN	ENSSSCG00000016658	ANLN	M4.6	CELL DIVISION IN STIMULATED CD4 T CELLS (M4.6)	cell cycle
ANO10	ENSSSCG00000011296	ANO10	S4	MONOCYTE SURFACE SIGNATURE (S4)	myeloid cells
ANPEP	ENSSSCG00000001849	ANPEP	M11.0	ENRICHED IN MONOCYTES (II) (M11.0)	myeloid cells
ANPEP	ENSSSCG00000001849	ANPEP	M16	TLR AND INFLAMMATORY SIGNALING (M16)	inflammation
ANPEP	ENSSSCG00000001849	ANPEP	M37.0	IMMUNE ACTIVATION - GENERIC CLUSTER (M37.0)	inflammation
ANPEP	ENSSSCG00000001849	ANPEP	M50	CD1 AND OTHER DC RECEPTORS (M50)	ag presentation
ANPEP	ENSSSCG00000001849	ANPEP	M64	ENRICHED IN ACTIVATED DENDRITIC CELLS/MONOCYTES (M64)	ag presentation
ANPEP	ENSSSCG00000001849	ANPEP	M79	TBA (M161)	various
ANTXR1	ENSSSCG00000008340	ANTXR1	M206	WNT SIGNALING PATHWAY (M206)	various
ANTXR2	ENSSSCG00000009256	ANTXR2	S11	ACTIVATED (LPS) DENDRITIC CELL SURFACE SIGNATURE (S11)	ag presentation
ANXA1	ENSSSCG00000005267	ANXA1	M27.1	CHEMOKINE CLUSTER (II) (M27.1)	inflammation
ANXA1	ENSSSCG00000005267	ANXA1	M91	ADHESION AND MIGRATION, CHEMOTAXIS (M91)	inflammation
ANXA5	ENSSSCG00000009097	ANXA5	M37.0	IMMUNE ACTIVATION - GENERIC CLUSTER (M37.0)	inflammation
AOAH	ENSSSCG00000016657	AOAH	M11.0	ENRICHED IN MONOCYTES (II) (M11.0)	myeloid cells
AOAH	ENSSSCG00000016657	AOAH	M4.0	CELL CYCLE AND TRANSCRIPTION (M4.0)	cell cycle
AP1S2	ENSSSCG00000036074	AP1S2	M139	LYSOSOMAL/ENDOSOMAL PROTEINS (M139)	ag presentation
AP1S2	ENSSSCG00000036074	AP1S2	M25	TLR8-BAFF NETWORK (M25)	myeloid cells
AP2M1	ENSSSCG00000024437	AP2M1	M32.1	PLATELET ACTIVATION (II) (M32.1)	inflammation
AP2M1	ENSSSCG00000024437	AP2M1	M32.5	TBA (M108)	various
AP2M1	ENSSSCG00000024437	AP2M1	M32.6	TBA (M114.0)	various
AP2M1	ENSSSCG00000024437	AP2M1	M32.8	CYTOSKELETAL REMODELING (ENRICHED FOR SRF TARGETS) (M34)	various
APBB1	ENSSSCG00000014628	APBB1	M126	DOUBLE POSITIVE THYMOCYTES (M126)	NK/T cells
APCDD1	ENSSSCG00000039797	APCDD1	M3	REGULATION OF SIGNAL TRANSDUCTION (M3)	various
APCDD1	ENSSSCG00000039797	APCDD1	S4	MONOCYTE SURFACE SIGNATURE (S4)	myeloid cells
APEH	ENSSSCG00000011385	APEH	M32.0	PLATELET ACTIVATION (I) (M32.0)	inflammation
APEH	ENSSSCG00000011385	APEH	M32.2	CORO1A-DEF6 NETWORK (I) (M32.2)	various
APLP1	ENSSSCG00000002916	APLP1	M184.0	TBA (M242)	various
APLP2	ENSSSCG00000015244	APLP2	M4.15	ENRICHED IN MONOCYTES (I) (M4.15)	myeloid cells
APP	ENSSSCG00000012022	APP	M208	TBA (M41.3)	various
APRT	ENSSSCG00000002650	APRT	M243	TBA (M90)	various
AQP9	ENSSSCG00000004597	AQP9	M11.0	ENRICHED IN MONOCYTES (II) (M11.0)	myeloid cells
AQP9	ENSSSCG00000004597	AQP9	M16	TLR AND INFLAMMATORY SIGNALING (M16)	inflammation
AQP9	ENSSSCG00000004597	AQP9	M37.0	IMMUNE ACTIVATION - GENERIC CLUSTER (M37.0)	inflammation
AQP9	ENSSSCG00000004597	AQP9	M79	TBA (M161)	various
AQP9	ENSSSCG00000004597	AQP9	M87	TRANSMEMBRANE TRANSPORT (I) (M87)	myeloid cells
AR	ENSSSCG00000012371	AR	M220	TBA (M70.0)	various
ARAP1	ENSSSCG00000014817	ARAP1	M215	SMALL GTPASE MEDIATED SIGNAL TRANSDUCTION (M215)	various
ARAP1	ENSSSCG00000014817	ARAP1	M63	REGULATION OF LOCALIZATION (GO) (M63)	various
ARAP3	ENSSSCG00000014391	ARAP3	M163	ENRICHED IN NEUTROPHILS (II) (M163)	myeloid cells
ARAP3	ENSSSCG00000014391	ARAP3	M37.0	IMMUNE ACTIVATION - GENERIC CLUSTER (M37.0)	inflammation
ARFGEF2	ENSSSCG00000007460	ARFGEF2	M205	TBA (M41.1)	various
ARFIP1	ENSSSCG00000009010	ARFIP1	M237	GOLGI MEMBRANE (II) (M237)	various
ARG1	ENSSSCG00000004195	ARG1	M2.1	EXTRACELLULAR MATRIX (II) (M2.1)	various
ARG1	ENSSSCG00000004195	ARG1	M37.0	IMMUNE ACTIVATION - GENERIC CLUSTER (M37.0)	inflammation
ARHGAP15	ENSSSCG00000015671	ARHGAP15	M120	TBA (M188)	various
ARHGAP15	ENSSSCG00000015671	ARHGAP15	M215	SMALL GTPASE MEDIATED SIGNAL TRANSDUCTION (M215)	various
ARHGAP25	ENSSSCG00000008344	ARHGAP25	M215	SMALL GTPASE MEDIATED SIGNAL TRANSDUCTION (M215)	various
ARHGAP29	ENSSSCG00000006889	ARHGAP29	M197	TBA (M32.5)	various
ARHGAP30	ENSSSCG00000006372	ARHGAP30	M215	SMALL GTPASE MEDIATED SIGNAL TRANSDUCTION (M215)	various
ARHGAP4	ENSSSCG00000012790	ARHGAP4	M120	TBA (M188)	various
ARHGAP4	ENSSSCG00000012790	ARHGAP4	M215	SMALL GTPASE MEDIATED SIGNAL TRANSDUCTION (M215)	various
ARHGAP5	ENSSSCG00000001966	ARHGAP5	M208	TBA (M41.3)	various
ARHGAP6	ENSSSCG00000012112	ARHGAP6	M10.0	E2F1 TARGETS (Q3) (M10.0)	cell cycle
ARHGAP6	ENSSSCG00000012112	ARHGAP6	M196	PLATELET ACTIVATION - ACTIN BINDING (M196)	inflammation
ARHGAP6	ENSSSCG00000012112	ARHGAP6	M51	CELL ADHESION (GO) (M117)	various
ARHGAP9	ENSSSCG00000000437	ARHGAP9	M215	SMALL GTPASE MEDIATED SIGNAL TRANSDUCTION (M215)	various
ARHGDIA	ENSSSCG00000034058	ARHGDIA	M192	TBA (M26.0)	various
ARHGDIA	ENSSSCG00000034058	ARHGDIA	M215	SMALL GTPASE MEDIATED SIGNAL TRANSDUCTION (M215)	various
ARHGDIA	ENSSSCG00000034058	ARHGDIA	M63	REGULATION OF LOCALIZATION (GO) (M63)	various
ARHGDIB	ENSSSCG00000033337	ARHGDIB	M215	SMALL GTPASE MEDIATED SIGNAL TRANSDUCTION (M215)	various
ARHGDIB	ENSSSCG00000033337	ARHGDIB	M44	T CELL SIGNALING AND COSTIMULATION (M44)	NK/T cells
ARHGEF10L	ENSSSCG00000003486	ARHGEF10L	M118.0	ENRICHED IN MONOCYTES (IV) (M118.0)	myeloid cells
ARHGEF10L	ENSSSCG00000003486	ARHGEF10L	M37.0	IMMUNE ACTIVATION - GENERIC CLUSTER (M37.0)	inflammation
ARHGEF12	ENSSSCG00000015129	ARHGEF12	M178	ENRICHED FOR PROMOTER MOTIF NATCACGTGAY (PUTATIVE SREBF1 TARGETS) (M178)	various
ARHGEF12	ENSSSCG00000015129	ARHGEF12	M201	TBA (M32.7)	various
ARHGEF12	ENSSSCG00000015129	ARHGEF12	M49	TRANSCRIPTION REGULATION IN CELL DEVELOPMENT (M49)	various
ARHGEF4	ENSSSCG00000035828	ARHGEF4	M184.0	TBA (M242)	various
ARID4A	ENSSSCG00000005073	ARID4A	M10.0	E2F1 TARGETS (Q3) (M10.0)	cell cycle
ARID4A	ENSSSCG00000005073	ARID4A	M128	TBA (M193)	various
ARID4B	ENSSSCG00000010156	ARID4B	M213	REGULATION OF TRANSCRIPTION, TRANSCRIPTION FACTORS (M213)	various
ARID4B	ENSSSCG00000010156	ARID4B	M72.0	TBA (M149)	various
ARID4B	ENSSSCG00000010156	ARID4B	M72.1	TBA (M151)	various
ARID4B	ENSSSCG00000010156	ARID4B	M72.2	TBA (M153)	various
ARL4C	ENSSSCG00000034293	ARL4C	M7.2	ENRICHED IN NK CELLS (I) (M7.2)	NK/T cells
ARMC1	ENSSSCG00000006220	ARMC1	M169	MITOSIS (TF MOTIF CCAATNNSNNNGCG) (M169)	cell cycle
ARMC1	ENSSSCG00000006220	ARMC1	M194	TBA (M26.2)	various
ARMC9	ENSSSCG00000023994	ARMC9	M186	TBA (M246)	various
ARRB1	ENSSSCG00000014852	ARRB1	M56	SUPPRESSION OF MAPK SIGNALING (M56)	various
ARRB2	ENSSSCG00000017918	ARRB2	M100	MAPK, RAS SIGNALLING (M100)	inflammation
ARRB2	ENSSSCG00000017918	ARRB2	M120	TBA (M188)	various
ARRB2	ENSSSCG00000017918	ARRB2	M33	INFLAMMATORY RESPONSE (M33)	inflammation
ARRB2	ENSSSCG00000017918	ARRB2	M56	SUPPRESSION OF MAPK SIGNALING (M56)	various
ARSE	ENSSSCG00000022129	ARSE	M26.1	TBA (M104)	various
ASAP2	ENSSSCG00000008642	ASAP2	M196	PLATELET ACTIVATION - ACTIN BINDING (M196)	inflammation
ASAP2	ENSSSCG00000008642	ASAP2	M3	REGULATION OF SIGNAL TRANSDUCTION (M3)	various
ASCL2	ENSSSCG00000033507	ASCL2	M108	TBA (M184.1)	various
ASCL2	ENSSSCG00000033507	ASCL2	M175	CELL DEVELOPMENT (M175)	various
ASF1B	ENSSSCG00000013772	ASF1B	M4.0	CELL CYCLE AND TRANSCRIPTION (M4.0)	cell cycle
ASF1B	ENSSSCG00000013772	ASF1B	M4.2	PLK1 SIGNALING EVENTS (M4.2)	cell cycle
ASGR1	ENSSSCG00000024926	ASGR1	M11.0	ENRICHED IN MONOCYTES (II) (M11.0)	myeloid cells
ASGR1	ENSSSCG00000024926	ASGR1	M25	TLR8-BAFF NETWORK (M25)	myeloid cells
ASGR1	ENSSSCG00000024926	ASGR1	M4.0	CELL CYCLE AND TRANSCRIPTION (M4.0)	cell cycle
ASGR1	ENSSSCG00000024926	ASGR1	M4.3	MYELOID CELL ENRICHED RECEPTORS AND TRANSPORTERS (M4.3)	myeloid cells
ASGR1	ENSSSCG00000024926	ASGR1	S4	MONOCYTE SURFACE SIGNATURE (S4)	myeloid cells
ASGR2	ENSSSCG00000017932	ASGR2	M11.0	ENRICHED IN MONOCYTES (II) (M11.0)	myeloid cells
ASGR2	ENSSSCG00000017932	ASGR2	M25	TLR8-BAFF NETWORK (M25)	myeloid cells
ASGR2	ENSSSCG00000017932	ASGR2	M4.0	CELL CYCLE AND TRANSCRIPTION (M4.0)	cell cycle
ASGR2	ENSSSCG00000017932	ASGR2	S4	MONOCYTE SURFACE SIGNATURE (S4)	myeloid cells
ASNA1	ENSSSCG00000038776	ASNA1	M136	TBA (M197)	various
ASNA1	ENSSSCG00000038776	ASNA1	M32.5	TBA (M108)	various
ASPA	ENSSSCG00000017861	ASPA	M142	TRANSMEMBRANE AND ION TRANSPORTERS (I) (M142)	various
ZAP70	ENSSSCG00000008193	ZAP70	M5.0	REGULATION OF ANTIGEN PRESENTATION AND IMMUNE RESPONSE (M5.0)	ag presentation
ASPM	ENSSSCG00000010896	ASPM	M4.0	CELL CYCLE AND TRANSCRIPTION (M4.0)	cell cycle
ASPM	ENSSSCG00000010896	ASPM	M4.1	CELL CYCLE (I) (M4.1)	cell cycle
ASPM	ENSSSCG00000010896	ASPM	M4.2	PLK1 SIGNALING EVENTS (M4.2)	cell cycle
ASPM	ENSSSCG00000010896	ASPM	M49	TRANSCRIPTION REGULATION IN CELL DEVELOPMENT (M49)	various
ASRGL1	ENSSSCG00000013065	ASRGL1	M126	DOUBLE POSITIVE THYMOCYTES (M126)	NK/T cells
ASTN1	ENSSSCG00000015513	ASTN1	S2	B CELL SURFACE SIGNATURE (S2)	B cells
ASTN1	ENSSSCG00000015513	ASTN1	S9	MEMORY B CELL SURFACE SIGNATURE (S9)	B cells
ATAD2	ENSSSCG00000005983	ATAD2	M10.0	E2F1 TARGETS (Q3) (M10.0)	cell cycle
ATAD2	ENSSSCG00000005983	ATAD2	M4.0	CELL CYCLE AND TRANSCRIPTION (M4.0)	cell cycle
ATF1	ENSSSCG00000016138	ATF1	M161	TBA (M211)	various
ATF1	ENSSSCG00000016138	ATF1	M194	TBA (M26.2)	various
ATF1	ENSSSCG00000016138	ATF1	M203	TBA (M41.0)	various
ATF2	ENSSSCG00000038076	ATF2	M137	TBA (M198)	various
ATF2	ENSSSCG00000038076	ATF2	M180	TBA (M236)	various
ATF2	ENSSSCG00000038076	ATF2	M203	TBA (M41.0)	various
ATF3	ENSSSCG00000015595	ATF3	M165	ENRICHED IN ACTIVATED DENDRITIC CELLS (II) (M165)	ag presentation
ATF3	ENSSSCG00000015595	ATF3	M20	AP-1 TRANSCRIPTION FACTOR NETWORK (M20)	cell cycle
ATF3	ENSSSCG00000015595	ATF3	M35.0	SIGNALING IN T CELLS (I) (M35.0)	NK/T cells
ATF3	ENSSSCG00000015595	ATF3	M89.1	PUTATIVE TARGETS OF PAX3 (M89.1)	various
ATG4C	ENSSSCG00000003816	ATG4C	M177.0	TBA (M229)	various
ATG4C	ENSSSCG00000003816	ATG4C	M218	TBA (M66)	various
ATG5	ENSSSCG00000004370	ATG5	M185	TBA (M244)	various
ATIC	ENSSSCG00000016173	ATIC	M181	NUCLEOTIDE METABOLISM (M181)	cell cycle
ATIC	ENSSSCG00000016173	ATIC	M204.0	CHAPERONIN MEDIATED PROTEIN FOLDING (I) (M204.0)	various
ATIC	ENSSSCG00000016173	ATIC	M212	PURINE NUCLEOTIDE BIOSYNTHESIS (M212)	cell cycle
ATP10B	ENSSSCG00000021527	ATP10B	M88.0	LEUKOCYTE MIGRATION (M88.0)	inflammation
ATP10D	ENSSSCG00000008812	ATP10D	M177.0	TBA (M229)	various
ATP11B	ENSSSCG00000011772	ATP11B	M214	TBA (M55)	various
ATP11B	ENSSSCG00000011772	ATP11B	M72.0	TBA (M149)	various
ATP11C	ENSSSCG00000012713	ATP11C	M191	TRANSMEMBRANE TRANSPORT (II) (M191)	various
ATP11C	ENSSSCG00000012713	ATP11C	M203	TBA (M41.0)	various
ATP1B1	ENSSSCG00000006296	ATP1B1	M119	ENRICHED IN ACTIVATED DENDRITIC CELLS (I) (M119)	ag presentation
ATP1B1	ENSSSCG00000006296	ATP1B1	S10	RESTING DENDRITIC CELL SURFACE SIGNATURE (S10)	ag presentation
ATP1B1	ENSSSCG00000006296	ATP1B1	S5	DC SURFACE SIGNATURE (S5)	ag presentation
ATP1B2	ENSSSCG00000017951	ATP1B2	M193	TBA (M26.1)	various
ATP1B2	ENSSSCG00000017951	ATP1B2	M87	TRANSMEMBRANE TRANSPORT (I) (M87)	myeloid cells
ATP1B2	ENSSSCG00000017951	ATP1B2	S5	DC SURFACE SIGNATURE (S5)	ag presentation
ATP2A3	ENSSSCG00000017874	ATP2A3	M32.8	CYTOSKELETAL REMODELING (ENRICHED FOR SRF TARGETS) (M34)	various
ATP2C2	ENSSSCG00000002671	ATP2C2	M191	TRANSMEMBRANE TRANSPORT (II) (M191)	various
ATP5C1	ENSSSCG00000034086	ATP5C1	M231	RESPIRATORY ELECTRON TRANSPORT CHAIN (MITOCHONDRION) (M231)	various
ATP5D	ENSSSCG00000035532	ATP5D	M238	RESPIRATORY ELECTRON TRANSPORT CHAIN (MITOCHONDRION) (M238)	various
ATP5D	ENSSSCG00000035532	ATP5D	M32.2	CORO1A-DEF6 NETWORK (I) (M32.2)	various
ATP5I	ENSSSCG00000023903	ATP5I	M238	RESPIRATORY ELECTRON TRANSPORT CHAIN (MITOCHONDRION) (M238)	various
ATP5J2	ENSSSCG00000034019	ATP5J2	M238	RESPIRATORY ELECTRON TRANSPORT CHAIN (MITOCHONDRION) (M238)	various
ATP5O	ENSSSCG00000012042	ATP5O	M238	RESPIRATORY ELECTRON TRANSPORT CHAIN (MITOCHONDRION) (M238)	various
ATP7B	ENSSSCG00000033677	ATP7B	M207	TBA (M41.2)	various
ATP7B	ENSSSCG00000033677	ATP7B	M224	TRANSMEMBRANE AND ION TRANSPORTERS (II) (M224)	various
ATP7B	ENSSSCG00000033677	ATP7B	M41.1	TBA (M121)	various
ATP7B	ENSSSCG00000033677	ATP7B	M41.4	ATF TARGETS NETWORK (M41.4)	various
ATP8A1	ENSSSCG00000008803	ATP8A1	M191	TRANSMEMBRANE TRANSPORT (II) (M191)	various
ATP8B2	ENSSSCG00000006550	ATP8B2	M7.4	T CELL ACTIVATION (III) (M7.4)	NK/T cells
ATP8B4	ENSSSCG00000004646	ATP8B4	M114.0	TBA (M185)	various
ATP8B4	ENSSSCG00000004646	ATP8B4	M188	TBA (M248)	various
ATP8B4	ENSSSCG00000004646	ATP8B4	M37.0	IMMUNE ACTIVATION - GENERIC CLUSTER (M37.0)	inflammation
ATP8B4	ENSSSCG00000004646	ATP8B4	S1	NK/T CELL SURFACE SIGNATURE (S1)	NK/T cells
ATP9A	ENSSSCG00000007478	ATP9A	S1	NK/T CELL SURFACE SIGNATURE (S1)	NK/T cells
ATR	ENSSSCG00000011679	ATR	M103	CELL CYCLE (III) (M103)	cell cycle
AURKA	ENSSSCG00000007493	AURKA	M15	RAN MEDIATED MITOSIS (M15)	cell cycle
AURKA	ENSSSCG00000007493	AURKA	M4.0	CELL CYCLE AND TRANSCRIPTION (M4.0)	cell cycle
AURKA	ENSSSCG00000007493	AURKA	M4.1	CELL CYCLE (I) (M4.1)	cell cycle
AURKA	ENSSSCG00000007493	AURKA	M4.2	PLK1 SIGNALING EVENTS (M4.2)	cell cycle
AURKAIP1	ENSSSCG00000038474	AURKAIP1	M234	TRANSCRIPTION ELONGATION, RNA POLYMERASE II (M234)	various
AURKB	ENSSSCG00000028924	AURKB	M15	RAN MEDIATED MITOSIS (M15)	cell cycle
AURKB	ENSSSCG00000028924	AURKB	M4.0	CELL CYCLE AND TRANSCRIPTION (M4.0)	cell cycle
AURKB	ENSSSCG00000028924	AURKB	M4.11	MITOTIC CELL CYCLE IN STIMULATED CD4 T CELLS (M4.9)	cell cycle
AURKB	ENSSSCG00000028924	AURKB	M4.1	CELL CYCLE (I) (M4.1)	cell cycle
AURKB	ENSSSCG00000028924	AURKB	M6	MITOTIC CELL DIVISION (M6)	cell cycle
AVL9	ENSSSCG00000023445	AVL9	M129	INOSITOL PHOSPHATE METABOLISM (M129)	various
AVPR1A	ENSSSCG00000033383	AVPR1A	S2	B CELL SURFACE SIGNATURE (S2)	B cells
AVPR2	ENSSSCG00000012789	AVPR2	M244	TBA (M93)	various
AXIN2	ENSSSCG00000017265	AXIN2	M108	TBA (M184.1)	various
AXIN2	ENSSSCG00000017265	AXIN2	M175	CELL DEVELOPMENT (M175)	various
AXIN2	ENSSSCG00000017265	AXIN2	M191	TRANSMEMBRANE TRANSPORT (II) (M191)	various
AZU1	ENSSSCG00000013415	AZU1	M37.0	IMMUNE ACTIVATION - GENERIC CLUSTER (M37.0)	inflammation
B3GNT3	ENSSSCG00000013886	B3GNT3	M141	TBA (M201)	various
B3GNT5	ENSSSCG00000024393	B3GNT5	M113	GOLGI MEMBRANE (I) (M113)	various
B3GNT5	ENSSSCG00000024393	B3GNT5	M141	TBA (M201)	various
B3GNT5	ENSSSCG00000024393	B3GNT5	M168	ENRICHED IN DENDRITIC CELLS (M168)	ag presentation
B3GNT5	ENSSSCG00000024393	B3GNT5	M37.0	IMMUNE ACTIVATION - GENERIC CLUSTER (M37.0)	inflammation
BAG4	ENSSSCG00000034468	BAG4	M205	TBA (M41.1)	various
BARD1	ENSSSCG00000016170	BARD1	M37.0	IMMUNE ACTIVATION - GENERIC CLUSTER (M37.0)	inflammation
BASP1	ENSSSCG00000039222	BASP1	M37.0	IMMUNE ACTIVATION - GENERIC CLUSTER (M37.0)	inflammation
BASP1	ENSSSCG00000039222	BASP1	M37.1	ENRICHED IN NEUTROPHILS (I) (M37.1)	myeloid cells
BASP1	ENSSSCG00000039222	BASP1	M49	TRANSCRIPTION REGULATION IN CELL DEVELOPMENT (M49)	various
BASP1	ENSSSCG00000039222	BASP1	M64	ENRICHED IN ACTIVATED DENDRITIC CELLS/MONOCYTES (M64)	ag presentation
BBOX1	ENSSSCG00000013337	BBOX1	M135.0	ENRICHED IN PLASMA MEMBRANE PROTEINS (I) (M135.0)	various
BBOX1	ENSSSCG00000013337	BBOX1	M154.0	AMINO ACID METABOLISHM AND TRANSPORT (M154.0)	various
BBS10	ENSSSCG00000000523	BBS10	M177.0	TBA (M229)	various
BCAP31	ENSSSCG00000012772	BCAP31	M243	TBA (M90)	various
BCAT1	ENSSSCG00000029163	BCAT1	M4.12	C-MYC TRANSCRIPTIONAL NETWORK (M4.12)	cell cycle
BCL11A	ENSSSCG00000008392	BCL11A	M47.0	ENRICHED IN B CELLS (I) (M47.0)	B cells
BCL11A	ENSSSCG00000008392	BCL11A	M47.1	ENRICHED IN B CELLS (II) (M47.1)	B cells
BCL11B	ENSSSCG00000002507	BCL11B	M123	ENRICHED IN B CELL DIFFERENTIATION (M123)	B cells
BCL11B	ENSSSCG00000002507	BCL11B	M126	DOUBLE POSITIVE THYMOCYTES (M126)	NK/T cells
BCL11B	ENSSSCG00000002507	BCL11B	M14	T CELL DIFFERENTIATION (M14)	NK/T cells
BCL11B	ENSSSCG00000002507	BCL11B	M151	TBA (M207)	various
BCL11B	ENSSSCG00000002507	BCL11B	M37.0	IMMUNE ACTIVATION - GENERIC CLUSTER (M37.0)	inflammation
BCL11B	ENSSSCG00000002507	BCL11B	M7.0	ENRICHED IN T CELLS (I) (M7.0)	NK/T cells
BCL11B	ENSSSCG00000002507	BCL11B	M7.1	T CELL ACTIVATION (I) (M7.1)	NK/T cells
BCL11B	ENSSSCG00000002507	BCL11B	M77	COLLAGEN, TGFB FAMILY ET AL (M77)	various
BCL2A1	ENSSSCG00000040010	BCL2A1	M165	ENRICHED IN ACTIVATED DENDRITIC CELLS (II) (M165)	ag presentation
BCL2A1	ENSSSCG00000040010	BCL2A1	M86.0	CHEMOKINES AND INFLAMMATORY MOLECULES IN MYELOID CELLS (M86.0)	inflammation
BCL2L1	ENSSSCG00000035357	BCL2L1	M161	TBA (M211)	various
BCL2L1	ENSSSCG00000035357	BCL2L1	M167	ENRICHED IN CELL CYCLE (M167)	cell cycle
BCL2L14	ENSSSCG00000000623	BCL2L14	M88.0	LEUKOCYTE MIGRATION (M88.0)	inflammation
BCL3	ENSSSCG00000027426	BCL3	M160	LEUKOCYTE DIFFERENTIATION (M160)	various
BCL3	ENSSSCG00000027426	BCL3	M24	CELL ACTIVATION (IL15, IL-23, TNF) (M24)	inflammation
BCL3	ENSSSCG00000027426	BCL3	M43.0	MYELOID, DENDRITIC CELLS ACTIVATION VIA NFKB (I) (M43.0)	inflammation
BCL3	ENSSSCG00000027426	BCL3	M43.1	MYELOID, DENDRITIC CELLS ACTIVATION VIA NFKB (II) (M43.1)	inflammation
BCL3	ENSSSCG00000027426	BCL3	M75	ANTIVIRAL IFN SIGNATURE (M75)	IFN-I
BCL6	ENSSSCG00000011810	BCL6	M118.0	ENRICHED IN MONOCYTES (IV) (M118.0)	myeloid cells
BCL6	ENSSSCG00000011810	BCL6	M25	TLR8-BAFF NETWORK (M25)	myeloid cells
BCL6	ENSSSCG00000011810	BCL6	M37.0	IMMUNE ACTIVATION - GENERIC CLUSTER (M37.0)	inflammation
BCL6	ENSSSCG00000011810	BCL6	M3	REGULATION OF SIGNAL TRANSDUCTION (M3)	various
BCL6	ENSSSCG00000011810	BCL6	M59	CCR1, 7 AND CELL SIGNALLING	inflammation
BCL6	ENSSSCG00000011810	BCL6	M73	ENRICHED IN MONOCYTES (III) (M73)	myeloid cells
BCL6	ENSSSCG00000011810	BCL6	M81	ENRICHED IN MYELOID CELLS AND MONOCYTES (M81)	myeloid cells
BDP1	ENSSSCG00000016968	BDP1	M213	REGULATION OF TRANSCRIPTION, TRANSCRIPTION FACTORS (M213)	various
BEST1	ENSSSCG00000023090	BEST1	M163	ENRICHED IN NEUTROPHILS (II) (M163)	myeloid cells
BET1	ENSSSCG00000036385	BET1	M236	TBA (M72.2)	various
BEX1	ENSSSCG00000012525	BEX1	M105	TBA (M184.0)	various
BEX1	ENSSSCG00000012525	BEX1	M37.0	IMMUNE ACTIVATION - GENERIC CLUSTER (M37.0)	inflammation
BGN	ENSSSCG00000012766	BGN	M2.0	EXTRACELLULAR MATRIX (I) (M2.0)	various
BHMT	ENSSSCG00000014108	BHMT	M154.0	AMINO ACID METABOLISHM AND TRANSPORT (M154.0)	various
BHMT2	ENSSSCG00000014111	BHMT2	M154.0	AMINO ACID METABOLISHM AND TRANSPORT (M154.0)	various
BIN2	ENSSSCG00000000223	BIN2	M5.1	T CELL ACTIVATION AND SIGNALING (M5.1)	NK/T cells
BIRC3	ENSSSCG00000027529	BIRC3	M121	TBA (M190)	various
BIRC3	ENSSSCG00000027529	BIRC3	M43.1	MYELOID, DENDRITIC CELLS ACTIVATION VIA NFKB (II) (M43.1)	inflammation
BIRC3	ENSSSCG00000027529	BIRC3	M53	INFLAMMASOME RECEPTORS AND SIGNALING (M53)	inflammation
BIRC3	ENSSSCG00000027529	BIRC3	M67	ACTIVATED DENDRITIC CELLS (M67)	ag presentation
BIRC5	ENSSSCG00000040486	BIRC5	M4.0	CELL CYCLE AND TRANSCRIPTION (M4.0)	cell cycle
BIRC5	ENSSSCG00000040486	BIRC5	M4.12	C-MYC TRANSCRIPTIONAL NETWORK (M4.12)	cell cycle
BIRC5	ENSSSCG00000040486	BIRC5	M4.1	CELL CYCLE (I) (M4.1)	cell cycle
BIRC5	ENSSSCG00000040486	BIRC5	M6	MITOTIC CELL DIVISION (M6)	cell cycle
BIVM	ENSSSCG00000009534	BIVM	M97	ENRICHED FOR SMAD2/3 SIGNALING (M97)	various
BLK	ENSSSCG00000027568	BLK	M156.0	PLASMA CELLS & B CELLS, IMMUNOGLOBULINS (M156.0)	B cells
BLK	ENSSSCG00000027568	BLK	M47.0	ENRICHED IN B CELLS (I) (M47.0)	B cells
BLK	ENSSSCG00000027568	BLK	M57	IMMUREGULATION - MONOCYTES, T AND B CELLS (M57)	B cells
BLM	ENSSSCG00000001816	BLM	M182	ENRICHED IN DNA INTERACTING PROTEINS (M182)	various
BLM	ENSSSCG00000001816	BLM	M37.0	IMMUNE ACTIVATION - GENERIC CLUSTER (M37.0)	inflammation
BLM	ENSSSCG00000001816	BLM	M37.3	CELL DIVISION - E2F TRANSCRIPTION NETWORK (M4.8)	cell cycle
BLNK	ENSSSCG00000010504	BLNK	M178	ENRICHED FOR PROMOTER MOTIF NATCACGTGAY (PUTATIVE SREBF1 TARGETS) (M178)	various
BLNK	ENSSSCG00000010504	BLNK	M47.1	ENRICHED IN B CELLS (II) (M47.1)	B cells
BLNK	ENSSSCG00000010504	BLNK	M54	BCR SIGNALING (M54)	B cells
BLNK	ENSSSCG00000010504	BLNK	M58	B CELL DEVELOPMENT/ACTIVATION (M58)	B cells
BLNK	ENSSSCG00000010504	BLNK	M80	TBA (M166)	various
BLVRB	ENSSSCG00000021067	BLVRB	M11.0	ENRICHED IN MONOCYTES (II) (M11.0)	myeloid cells
BLVRB	ENSSSCG00000021067	BLVRB	M222	HEME BIOSYNTHESIS (II) (M222)	various
BLVRB	ENSSSCG00000021067	BLVRB	M37.0	IMMUNE ACTIVATION - GENERIC CLUSTER (M37.0)	inflammation
BMP2	ENSSSCG00000039442	BMP2	M189	EXTRACELLULAR REGION CLUSTER (GO) (M189)	various
BMP2	ENSSSCG00000039442	BMP2	M3	REGULATION OF SIGNAL TRANSDUCTION (M3)	various
BMP2	ENSSSCG00000039442	BMP2	M77	COLLAGEN, TGFB FAMILY ET AL (M77)	various
BMP4	ENSSSCG00000005045	BMP4	M184.0	TBA (M242)	various
BMP4	ENSSSCG00000005045	BMP4	M233	TBA (M72.1)	various
BMPR2	ENSSSCG00000016113	BMPR2	M205	TBA (M41.1)	various
BMX	ENSSSCG00000012137	BMX	M37.0	IMMUNE ACTIVATION - GENERIC CLUSTER (M37.0)	inflammation
BNIP2	ENSSSCG00000004582	BNIP2	M161	TBA (M211)	various
BNIP2	ENSSSCG00000004582	BNIP2	M185	TBA (M244)	various
BOK	ENSSSCG00000032684	BOK	M233	TBA (M72.1)	various
BOK	ENSSSCG00000032684	BOK	M70.1	TBA (M148)	various
BPGM	ENSSSCG00000039425	BPGM	M173	ERYTHROCYTE DIFFERENTIATION (M173)	various
BPI	ENSSSCG00000026605	BPI	M105	TBA (M184.0)	various
BPI	ENSSSCG00000026605	BPI	M188	TBA (M248)	various
BPI	ENSSSCG00000026605	BPI	M37.0	IMMUNE ACTIVATION - GENERIC CLUSTER (M37.0)	inflammation
BRCA1	ENSSSCG00000022101	BRCA1	M4.0	CELL CYCLE AND TRANSCRIPTION (M4.0)	cell cycle
BRCA1	ENSSSCG00000022101	BRCA1	M4.10	CELL CYCLE (II) (M4.10)	cell cycle
BRCA1	ENSSSCG00000022101	BRCA1	M4.1	CELL CYCLE (I) (M4.1)	cell cycle
BRCA1	ENSSSCG00000022101	BRCA1	M4.6	CELL DIVISION IN STIMULATED CD4 T CELLS (M4.6)	cell cycle
BRCA1	ENSSSCG00000022101	BRCA1	M49	TRANSCRIPTION REGULATION IN CELL DEVELOPMENT (M49)	various
BRCA1	ENSSSCG00000022101	BRCA1	M76	DNA REPAIR (M76)	cell cycle
BRCA1	ENSSSCG00000022101	BRCA1	M8	E2F TRANSCRIPTION FACTOR NETWORK (M8)	cell cycle
BRCA2	ENSSSCG00000029039	BRCA2	M37.0	IMMUNE ACTIVATION - GENERIC CLUSTER (M37.0)	inflammation
BRCA2	ENSSSCG00000029039	BRCA2	M4.6	CELL DIVISION IN STIMULATED CD4 T CELLS (M4.6)	cell cycle
BRCA2	ENSSSCG00000029039	BRCA2	M76	DNA REPAIR (M76)	cell cycle
BRD2	ENSSSCG00000001471	BRD2	M32.2	CORO1A-DEF6 NETWORK (I) (M32.2)	various
BRD2	ENSSSCG00000001471	BRD2	M32.4	CORO1A-DEF6 NETWORK (II) (M32.4)	various
BRD2	ENSSSCG00000001471	BRD2	M32.7	TBA (M116)	various
BRI3	ENSSSCG00000037605	BRI3	S4	MONOCYTE SURFACE SIGNATURE (S4)	myeloid cells
BRIP1	ENSSSCG00000021384	BRIP1	M4.0	CELL CYCLE AND TRANSCRIPTION (M4.0)	cell cycle
BRIP1	ENSSSCG00000021384	BRIP1	M4.1	CELL CYCLE (I) (M4.1)	cell cycle
BSPRY	ENSSSCG00000021173	BSPRY	M162.1	CELL JUNCTION (GO) (M4.13)	various
BST1	ENSSSCG00000028359	BST1	M11.0	ENRICHED IN MONOCYTES (II) (M11.0)	myeloid cells
BST1	ENSSSCG00000028359	BST1	M114.0	TBA (M185)	various
BST1	ENSSSCG00000028359	BST1	M16	TLR AND INFLAMMATORY SIGNALING (M16)	inflammation
BST1	ENSSSCG00000028359	BST1	M37.0	IMMUNE ACTIVATION - GENERIC CLUSTER (M37.0)	inflammation
BST2	ENSSSCG00000033453	BST2	M111.0	VIRAL SENSING & IMMUNITY, IRF2 TARGETS NETWORK (I) (M111.0)	IFN-I
BST2	ENSSSCG00000033453	BST2	M111.1	VIRAL SENSING & IMMUNITY, IRF2 TARGETS NETWORK (II) (M111.1)	IFN-I
BTAF1	ENSSSCG00000010467	BTAF1	M213	REGULATION OF TRANSCRIPTION, TRANSCRIPTION FACTORS (M213)	various
BTBD3	ENSSSCG00000020853	BTBD3	M105	TBA (M184.0)	various
BTBD3	ENSSSCG00000020853	BTBD3	M114.0	TBA (M185)	various
BTG2	ENSSSCG00000028322	BTG2	M160	LEUKOCYTE DIFFERENTIATION (M160)	various
BTK	ENSSSCG00000026742	BTK	M11.0	ENRICHED IN MONOCYTES (II) (M11.0)	myeloid cells
BTK	ENSSSCG00000026742	BTK	M37.0	IMMUNE ACTIVATION - GENERIC CLUSTER (M37.0)	inflammation
BTK	ENSSSCG00000026742	BTK	M47.2	ENRICHED IN B CELLS (III) (M47.2)	B cells
BTK	ENSSSCG00000026742	BTK	M47.3	ENRICHED IN B CELLS (IV) (M47.3)	B cells
VASP	ENSSSCG00000036317	VASP	M5.0	REGULATION OF ANTIGEN PRESENTATION AND IMMUNE RESPONSE (M5.0)	ag presentation
BTK	ENSSSCG00000026742	BTK	M54	BCR SIGNALING (M54)	B cells
BTK	ENSSSCG00000026742	BTK	M58	B CELL DEVELOPMENT/ACTIVATION (M58)	B cells
BTK	ENSSSCG00000026742	BTK	M66	TBA (M137)	various
BTK	ENSSSCG00000026742	BTK	M74	TRANSCRIPTIONAL TARGETS OF GLUCOCORTICOID RECEPTOR (M74)	various
BUB1B	ENSSSCG00000004782	BUB1B	M103	CELL CYCLE (III) (M103)	cell cycle
BUB1B	ENSSSCG00000004782	BUB1B	M15	RAN MEDIATED MITOSIS (M15)	cell cycle
BUB1B	ENSSSCG00000004782	BUB1B	M4.0	CELL CYCLE AND TRANSCRIPTION (M4.0)	cell cycle
BUB1B	ENSSSCG00000004782	BUB1B	M4.1	CELL CYCLE (I) (M4.1)	cell cycle
BUB1B	ENSSSCG00000004782	BUB1B	M4.2	PLK1 SIGNALING EVENTS (M4.2)	cell cycle
BUB1B	ENSSSCG00000004782	BUB1B	M6	MITOTIC CELL DIVISION (M6)	cell cycle
BUB3	ENSSSCG00000010726	BUB3	M190	TBA (M249)	various
BZW1	ENSSSCG00000016094	BZW1	M174	TBA (M220)	various
BZW1	ENSSSCG00000016094	BZW1	M72.0	TBA (M149)	various
BZW1	ENSSSCG00000016094	BZW1	M72.1	TBA (M151)	various
C10orf10	ENSSSCG00000022256	C10orf10	M134	MEMBRANE, ER PROTEINS (M134)	various
C10orf10	ENSSSCG00000022256	C10orf10	M37.0	IMMUNE ACTIVATION - GENERIC CLUSTER (M37.0)	inflammation
C11orf87	ENSSSCG00000036943	C11orf87	S2	B CELL SURFACE SIGNATURE (S2)	B cells
C12orf10	ENSSSCG00000000267	C12orf10	M248	TBA (M98.1)	various
C12orf29	ENSSSCG00000000925	C12orf29	M203	TBA (M41.0)	various
C15orf48	ENSSSCG00000004670	C15orf48	M177.0	TBA (M229)	various
C17orf80	ENSSSCG00000017246	C17orf80	M236	TBA (M72.2)	various
C1GALT1C1	ENSSSCG00000012602	C1GALT1C1	M237	GOLGI MEMBRANE (II) (M237)	various
C1orf112	ENSSSCG00000006284	C1orf112	M4.0	CELL CYCLE AND TRANSCRIPTION (M4.0)	cell cycle
C1orf112	ENSSSCG00000006284	C1orf112	M4.4	MITOTIC CELL CYCLE (M4.7)	cell cycle
C1orf21	ENSSSCG00000015565	C1orf21	M157	ENRICHED IN NK CELLS (III) (M157)	NK/T cells
C1QA	ENSSSCG00000003524	C1QA	M112.0	COMPLEMENT ACTIVATION (I) (M112.0)	inflammation
C1QA	ENSSSCG00000003524	C1QA	M210	EXTRACELLULAR MATRIX, COLLAGEN (M210)	various
C1QA	ENSSSCG00000003524	C1QA	M40	COMPLEMENT AND OTHER RECEPTORS IN DCS (M40)	ag presentation
C1QB	ENSSSCG00000033512	C1QB	M112.0	COMPLEMENT ACTIVATION (I) (M112.0)	inflammation
C1QB	ENSSSCG00000033512	C1QB	M40	COMPLEMENT AND OTHER RECEPTORS IN DCS (M40)	ag presentation
C1QB	ENSSSCG00000033512	C1QB	M75	ANTIVIRAL IFN SIGNATURE (M75)	IFN-I
C1QC	ENSSSCG00000038706	C1QC	M112.0	COMPLEMENT ACTIVATION (I) (M112.0)	inflammation
C1QC	ENSSSCG00000038706	C1QC	M40	COMPLEMENT AND OTHER RECEPTORS IN DCS (M40)	ag presentation
C1QC	ENSSSCG00000038706	C1QC	M67	ACTIVATED DENDRITIC CELLS (M67)	ag presentation
C1R	ENSSSCG00000000675	C1R	M112.0	COMPLEMENT ACTIVATION (I) (M112.0)	inflammation
C1R	ENSSSCG00000000675	C1R	M112.1	COMPLEMENT ACTIVATION (II) (M112.1)	inflammation
C1S	ENSSSCG00000039847	C1S	M112.0	COMPLEMENT ACTIVATION (I) (M112.0)	inflammation
C1S	ENSSSCG00000039847	C1S	M112.1	COMPLEMENT ACTIVATION (II) (M112.1)	inflammation
C1S	ENSSSCG00000039847	C1S	M166	TBA (M214)	various
C2	ENSSSCG00000001422	C2	M112.0	COMPLEMENT ACTIVATION (I) (M112.0)	inflammation
C2	ENSSSCG00000001422	C2	M67	ACTIVATED DENDRITIC CELLS (M67)	ag presentation
C2orf69	ENSSSCG00000016086	C2orf69	M153	TBA (M208)	various
C2orf88	ENSSSCG00000033941	C2orf88	M201	TBA (M32.7)	various
C3	ENSSSCG00000013551	C3	M112.0	COMPLEMENT ACTIVATION (I) (M112.0)	inflammation
C3	ENSSSCG00000013551	C3	M112.1	COMPLEMENT ACTIVATION (II) (M112.1)	inflammation
C3	ENSSSCG00000013551	C3	M29	PROINFLAMMATORY CYTOKINES AND CHEMOKINES (M29)	inflammation
C3orf58	ENSSSCG00000036206	C3orf58	M237	GOLGI MEMBRANE (II) (M237)	various
C5AR1	ENSSSCG00000029371	C5AR1	M11.0	ENRICHED IN MONOCYTES (II) (M11.0)	myeloid cells
C5AR1	ENSSSCG00000029371	C5AR1	M112.0	COMPLEMENT ACTIVATION (I) (M112.0)	inflammation
C5AR1	ENSSSCG00000029371	C5AR1	M124	ENRICHED IN MEMBRANE PROTEINS (M124)	various
C5AR1	ENSSSCG00000029371	C5AR1	M132	RECRUITMENT OF NEUTROPHILS (M132)	inflammation
C5AR1	ENSSSCG00000029371	C5AR1	M16	TLR AND INFLAMMATORY SIGNALING (M16)	inflammation
C5AR1	ENSSSCG00000029371	C5AR1	M37.1	ENRICHED IN NEUTROPHILS (I) (M37.1)	myeloid cells
C5AR1	ENSSSCG00000029371	C5AR1	M3	REGULATION OF SIGNAL TRANSDUCTION (M3)	various
C5AR1	ENSSSCG00000029371	C5AR1	M4.0	CELL CYCLE AND TRANSCRIPTION (M4.0)	cell cycle
C5AR1	ENSSSCG00000029371	C5AR1	S4	MONOCYTE SURFACE SIGNATURE (S4)	myeloid cells
C7	ENSSSCG00000016859	C7	M112.0	COMPLEMENT ACTIVATION (I) (M112.0)	inflammation
C7	ENSSSCG00000016859	C7	M112.1	COMPLEMENT ACTIVATION (II) (M112.1)	inflammation
C7	ENSSSCG00000016859	C7	M166	TBA (M214)	various
C7	ENSSSCG00000016859	C7	M176	TBA (M221)	various
CA14	ENSSSCG00000027875	CA14	M41.0	TBA (M120)	various
CA2	ENSSSCG00000006140	CA2	M105	TBA (M184.0)	various
CA2	ENSSSCG00000006140	CA2	M168	ENRICHED IN DENDRITIC CELLS (M168)	ag presentation
CA4	ENSSSCG00000023186	CA4	M37.0	IMMUNE ACTIVATION - GENERIC CLUSTER (M37.0)	inflammation
CACNA1F	ENSSSCG00000012298	CACNA1F	M224	TRANSMEMBRANE AND ION TRANSPORTERS (II) (M224)	various
CACNA2D3	ENSSSCG00000027019	CACNA2D3	M11.0	ENRICHED IN MONOCYTES (II) (M11.0)	myeloid cells
CACNA2D3	ENSSSCG00000027019	CACNA2D3	M37.0	IMMUNE ACTIVATION - GENERIC CLUSTER (M37.0)	inflammation
CACNA2D3	ENSSSCG00000027019	CACNA2D3	M56	SUPPRESSION OF MAPK SIGNALING (M56)	various
CAD	ENSSSCG00000028978	CAD	M181	NUCLEOTIDE METABOLISM (M181)	cell cycle
CADM2	ENSSSCG00000011999	CADM2	S2	B CELL SURFACE SIGNATURE (S2)	B cells
CADM2	ENSSSCG00000011999	CADM2	S9	MEMORY B CELL SURFACE SIGNATURE (S9)	B cells
CALCRL	ENSSSCG00000016031	CALCRL	S11	ACTIVATED (LPS) DENDRITIC CELL SURFACE SIGNATURE (S11)	ag presentation
CALCRL	ENSSSCG00000016031	CALCRL	S5	DC SURFACE SIGNATURE (S5)	ag presentation
CALD1	ENSSSCG00000016535	CALD1	M145.0	CYTOSKELETON/ACTIN (SRF TRANSCRIPTION TARGETS) (M145.0)	various
CALD1	ENSSSCG00000016535	CALD1	M145.1	CYTOSKELETON/ACTIN (SRF TRANSCRIPTION TARGETS) (M145.1)	various
CALD1	ENSSSCG00000016535	CALD1	M202	ENRICHED IN EXTRACELLULAR MATRIX & ASSOCIATED PROTEINS (M202)	various
CALD1	ENSSSCG00000016535	CALD1	M30	CELL MOVEMENT, ADHESION & PLATELET ACTIVATION (M30)	inflammation
CALD1	ENSSSCG00000016535	CALD1	M34	CYTOSKELETAL REMODELING (M32.8)	various
CALML4	ENSSSCG00000026517	CALML4	M88.2	ENRICHED IN HEPATOCYTE NUCLEAR FACTORS (II) (M88.2)	various
CAMK1	ENSSSCG00000011550	CAMK1	M11.2	FORMYL PEPTIDE RECEPTOR MEDIATED NEUTROPHIL RESPONSE (M11.2)	inflammation
CAMK1	ENSSSCG00000011550	CAMK1	M77	COLLAGEN, TGFB FAMILY ET AL (M77)	various
CAMK2D	ENSSSCG00000009123	CAMK2D	M178	ENRICHED FOR PROMOTER MOTIF NATCACGTGAY (PUTATIVE SREBF1 TARGETS) (M178)	various
CAMK2D	ENSSSCG00000009123	CAMK2D	M57	IMMUREGULATION - MONOCYTES, T AND B CELLS (M57)	B cells
CAMK2D	ENSSSCG00000009123	CAMK2D	M62.0	T & B CELL DEVELOPMENT, ACTIVATION (M62.0)	various
CAMK2N1	ENSSSCG00000024009	CAMK2N1	M244	TBA (M93)	various
CAMK4	ENSSSCG00000037019	CAMK4	M159	G PROTEIN MEDIATED CALCIUM SIGNALING (M159)	various
CAMK4	ENSSSCG00000037019	CAMK4	M37.0	IMMUNE ACTIVATION - GENERIC CLUSTER (M37.0)	inflammation
CAMK4	ENSSSCG00000037019	CAMK4	M7.1	T CELL ACTIVATION (I) (M7.1)	NK/T cells
CAMK4	ENSSSCG00000037019	CAMK4	M7.4	T CELL ACTIVATION (III) (M7.4)	NK/T cells
CAMK4	ENSSSCG00000037019	CAMK4	M93	TBA (M174)	various
CAND1	ENSSSCG00000028869	CAND1	M229	TBA (M72.0)	various
CAPG	ENSSSCG00000008239	CAPG	M168	ENRICHED IN DENDRITIC CELLS (M168)	ag presentation
CAPN1	ENSSSCG00000012999	CAPN1	M136	TBA (M197)	various
CAPS2	ENSSSCG00000000517	CAPS2	M239	ENRICHED IN CALCIUM SIGNALING PROTEINS (M239)	various
CARD10	ENSSSCG00000025260	CARD10	M184.1	TBA (M243)	various
CARD11	ENSSSCG00000034390	CARD11	M188	TBA (M248)	various
UBASH3A	ENSSSCG00000029511	UBASH3A	M5.0	REGULATION OF ANTIGEN PRESENTATION AND IMMUNE RESPONSE (M5.0)	ag presentation
CARD11	ENSSSCG00000034390	CARD11	M61.2	ENRICHED IN NK CELLS (RECEPTOR ACTIVATION) (M61.2)	NK/T cells
CARD9	ENSSSCG00000031715	CARD9	M118.0	ENRICHED IN MONOCYTES (IV) (M118.0)	myeloid cells
CARD9	ENSSSCG00000031715	CARD9	M33	INFLAMMATORY RESPONSE (M33)	inflammation
CARD9	ENSSSCG00000031715	CARD9	M53	INFLAMMASOME RECEPTORS AND SIGNALING (M53)	inflammation
CARD9	ENSSSCG00000031715	CARD9	M75	ANTIVIRAL IFN SIGNATURE (M75)	IFN-I
CASC4	ENSSSCG00000023996	CASC4	M129	INOSITOL PHOSPHATE METABOLISM (M129)	various
CASP1	ENSSSCG00000028711	CASP1	M111.1	VIRAL SENSING & IMMUNITY, IRF2 TARGETS NETWORK (II) (M111.1)	IFN-I
CASP2	ENSSSCG00000016464	CASP2	M4.8	CELL DIVISION (M37.3)	cell cycle
CASP8AP2	ENSSSCG00000004331	CASP8AP2	M169	MITOSIS (TF MOTIF CCAATNNSNNNGCG) (M169)	cell cycle
CASP8AP2	ENSSSCG00000004331	CASP8AP2	M179	ENRICHED FOR TF MOTIF PAX3 (M179)	various
CAV1	ENSSSCG00000016634	CAV1	M116	TBA (M186)	various
CAV1	ENSSSCG00000016634	CAV1	M99	TBA (M177.1)	various
CAV1	ENSSSCG00000016634	CAV1	S3	PLASMA CELL SURFACE SIGNATURE (S3)	B cells
CAV2	ENSSSCG00000016635	CAV2	M1.0	INTEGRIN CELL SURFACE INTERACTIONS (I) (M1.0)	inflammation
CAV2	ENSSSCG00000016635	CAV2	M102	TBA (M180)	various
CAV2	ENSSSCG00000016635	CAV2	M145.0	CYTOSKELETON/ACTIN (SRF TRANSCRIPTION TARGETS) (M145.0)	various
CAV2	ENSSSCG00000016635	CAV2	M145.1	CYTOSKELETON/ACTIN (SRF TRANSCRIPTION TARGETS) (M145.1)	various
CBFA2T3	ENSSSCG00000002648	CBFA2T3	M9	B CELL DEVELOPMENT (M9)	B cells
CBX4	ENSSSCG00000017160	CBX4	M32.2	CORO1A-DEF6 NETWORK (I) (M32.2)	various
CCDC150	ENSSSCG00000016069	CCDC150	M37.0	IMMUNE ACTIVATION - GENERIC CLUSTER (M37.0)	inflammation
CCDC22	ENSSSCG00000012297	CCDC22	M32.0	PLATELET ACTIVATION (I) (M32.0)	inflammation
CCDC22	ENSSSCG00000012297	CCDC22	M32.2	CORO1A-DEF6 NETWORK (I) (M32.2)	various
CCDC34	ENSSSCG00000013336	CCDC34	M4.0	CELL CYCLE AND TRANSCRIPTION (M4.0)	cell cycle
CCDC80	ENSSSCG00000011928	CCDC80	M202	ENRICHED IN EXTRACELLULAR MATRIX & ASSOCIATED PROTEINS (M202)	various
CCDC80	ENSSSCG00000011928	CCDC80	M51	CELL ADHESION (GO) (M117)	various
CCDC85B	ENSSSCG00000012968	CCDC85B	M248	TBA (M98.1)	various
CCL1	ENSSSCG00000017720	CCL1	M27.0	CHEMOKINE CLUSTER (I) (M27.0)	inflammation
CCL8	ENSSSCG00000040648	CCL11	M165	ENRICHED IN ACTIVATED DENDRITIC CELLS (II) (M165)	ag presentation
CCL8	ENSSSCG00000040648	CCL11	M27.0	CHEMOKINE CLUSTER (I) (M27.0)	inflammation
CCL14	ENSSSCG00000034722	CCL14	M26.0	TBA (M102)	various
CCL14	ENSSSCG00000034722	CCL14	M26.1	TBA (M104)	various
CCL14	ENSSSCG00000034722	CCL14	M26.2	TBA (M105)	various
CCL19	ENSSSCG00000010966	CCL19	M121	TBA (M190)	various
CCL19	ENSSSCG00000010966	CCL19	M27.0	CHEMOKINE CLUSTER (I) (M27.0)	inflammation
CCL19	ENSSSCG00000010966	CCL19	M91	ADHESION AND MIGRATION, CHEMOTAXIS (M91)	inflammation
CCL2	ENSSSCG00000017723	CCL2	M0	TARGETS OF FOSL1/2 (M0)	various
CCL2	ENSSSCG00000017723	CCL2	M122	ENRICHED FOR CELL MIGRATION (M122)	various
CCL2	ENSSSCG00000017723	CCL2	M189	EXTRACELLULAR REGION CLUSTER (GO) (M189)	various
CCL2	ENSSSCG00000017723	CCL2	M20	AP-1 TRANSCRIPTION FACTOR NETWORK (M20)	cell cycle
CCL2	ENSSSCG00000017723	CCL2	M27.0	CHEMOKINE CLUSTER (I) (M27.0)	inflammation
CCL2	ENSSSCG00000017723	CCL2	M27.1	CHEMOKINE CLUSTER (II) (M27.1)	inflammation
CCL2	ENSSSCG00000017723	CCL2	M38	CHEMOKINES AND RECEPTORS (M38)	inflammation
CCL20	ENSSSCG00000016254	CCL20	M165	ENRICHED IN ACTIVATED DENDRITIC CELLS (II) (M165)	ag presentation
CCL20	ENSSSCG00000016254	CCL20	M27.0	CHEMOKINE CLUSTER (I) (M27.0)	inflammation
CCL20	ENSSSCG00000016254	CCL20	M27.1	CHEMOKINE CLUSTER (II) (M27.1)	inflammation
CCL20	ENSSSCG00000016254	CCL20	M29	PROINFLAMMATORY CYTOKINES AND CHEMOKINES (M29)	inflammation
CCL20	ENSSSCG00000016254	CCL20	M86.0	CHEMOKINES AND INFLAMMATORY MOLECULES IN MYELOID CELLS (M86.0)	inflammation
CCL20	ENSSSCG00000016254	CCL20	M86.1	PROINFLAMMATORY DENDRITIC CELL, MYELOID CELL RESPONSE (M86.1)	inflammation
CCL21	ENSSSCG00000038162	CCL21	M91	ADHESION AND MIGRATION, CHEMOTAXIS (M91)	inflammation
CCL23	ENSSSCG00000033457	CCL23	M189	EXTRACELLULAR REGION CLUSTER (GO) (M189)	various
CCL23	ENSSSCG00000033457	CCL23	M208	TBA (M41.3)	various
CCL23	ENSSSCG00000033457	CCL23	M27.0	CHEMOKINE CLUSTER (I) (M27.0)	inflammation
CCL3L1	ENSSSCG00000017700	CCL3L1	M29	PROINFLAMMATORY CYTOKINES AND CHEMOKINES (M29)	inflammation
CCL4	ENSSSCG00000038096	CCL4	M13	INNATE ACTIVATION BY CYTOSOLIC DNA SENSING (M13)	IFN-I
CCL4	ENSSSCG00000038096	CCL4	M157	ENRICHED IN NK CELLS (III) (M157)	NK/T cells
CCL4	ENSSSCG00000038096	CCL4	M27.0	CHEMOKINE CLUSTER (I) (M27.0)	inflammation
CCL4	ENSSSCG00000038096	CCL4	M27.1	CHEMOKINE CLUSTER (II) (M27.1)	inflammation
CCL4	ENSSSCG00000038096	CCL4	M38	CHEMOKINES AND RECEPTORS (M38)	inflammation
CCL4	ENSSSCG00000038096	CCL4	M57	IMMUREGULATION - MONOCYTES, T AND B CELLS (M57)	B cells
CCL4	ENSSSCG00000038096	CCL4	M86.0	CHEMOKINES AND INFLAMMATORY MOLECULES IN MYELOID CELLS (M86.0)	inflammation
CCL4	ENSSSCG00000038096	CCL4	M86.1	PROINFLAMMATORY DENDRITIC CELL, MYELOID CELL RESPONSE (M86.1)	inflammation
CCL5	ENSSSCG00000017705	CCL5	M130	ENRICHED IN G-PROTEIN COUPLED RECEPTORS (M130)	inflammation
CCL5	ENSSSCG00000017705	CCL5	M13	INNATE ACTIVATION BY CYTOSOLIC DNA SENSING (M13)	IFN-I
CCL5	ENSSSCG00000017705	CCL5	M27.0	CHEMOKINE CLUSTER (I) (M27.0)	inflammation
CCL5	ENSSSCG00000017705	CCL5	M27.1	CHEMOKINE CLUSTER (II) (M27.1)	inflammation
CCL5	ENSSSCG00000017705	CCL5	M38	CHEMOKINES AND RECEPTORS (M38)	inflammation
CCL5	ENSSSCG00000017705	CCL5	M43.0	MYELOID, DENDRITIC CELLS ACTIVATION VIA NFKB (I) (M43.0)	inflammation
CCL5	ENSSSCG00000017705	CCL5	M43.1	MYELOID, DENDRITIC CELLS ACTIVATION VIA NFKB (II) (M43.1)	inflammation
CCL5	ENSSSCG00000017705	CCL5	M7.0	ENRICHED IN T CELLS (I) (M7.0)	NK/T cells
CCL5	ENSSSCG00000017705	CCL5	M7.1	T CELL ACTIVATION (I) (M7.1)	NK/T cells
CCL5	ENSSSCG00000017705	CCL5	M7.2	ENRICHED IN NK CELLS (I) (M7.2)	NK/T cells
CCL5	ENSSSCG00000017705	CCL5	M7.3	T CELL ACTIVATION (II) (M7.3)	NK/T cells
CCL5	ENSSSCG00000017705	CCL5	M91	ADHESION AND MIGRATION, CHEMOTAXIS (M91)	inflammation
CCNB1	ENSSSCG00000029326	CCNB1	M103	CELL CYCLE (III) (M103)	cell cycle
CCNB1	ENSSSCG00000029326	CCNB1	M4.0	CELL CYCLE AND TRANSCRIPTION (M4.0)	cell cycle
CCNB1	ENSSSCG00000029326	CCNB1	M4.10	CELL CYCLE (II) (M4.10)	cell cycle
CCNB1	ENSSSCG00000029326	CCNB1	M4.12	C-MYC TRANSCRIPTIONAL NETWORK (M4.12)	cell cycle
CCNB1	ENSSSCG00000029326	CCNB1	M4.1	CELL CYCLE (I) (M4.1)	cell cycle
CCNB1	ENSSSCG00000029326	CCNB1	M4.7	MITOTIC CELL CYCLE - DNA REPLICATION (M4.4)	cell cycle
CCNB1	ENSSSCG00000029326	CCNB1	M49	TRANSCRIPTION REGULATION IN CELL DEVELOPMENT (M49)	various
CCNB2	ENSSSCG00000004588	CCNB2	M103	CELL CYCLE (III) (M103)	cell cycle
CCNB2	ENSSSCG00000004588	CCNB2	M4.0	CELL CYCLE AND TRANSCRIPTION (M4.0)	cell cycle
CCNB2	ENSSSCG00000004588	CCNB2	M4.10	CELL CYCLE (II) (M4.10)	cell cycle
CCNB2	ENSSSCG00000004588	CCNB2	M4.1	CELL CYCLE (I) (M4.1)	cell cycle
CCNB2	ENSSSCG00000004588	CCNB2	M4.7	MITOTIC CELL CYCLE - DNA REPLICATION (M4.4)	cell cycle
CCNC	ENSSSCG00000004353	CCNC	M128	TBA (M193)	various
CCNC	ENSSSCG00000004353	CCNC	M144	CELL CYCLE, ATP BINDING (M144)	cell cycle
CCNC	ENSSSCG00000004353	CCNC	M153	TBA (M208)	various
CCNC	ENSSSCG00000004353	CCNC	M174	TBA (M220)	various
CCNC	ENSSSCG00000004353	CCNC	M229	TBA (M72.0)	various
CCNC	ENSSSCG00000004353	CCNC	M72.1	TBA (M151)	various
CCND2	ENSSSCG00000038694	CCND2	M1.0	INTEGRIN CELL SURFACE INTERACTIONS (I) (M1.0)	inflammation
CCNE1	ENSSSCG00000002855	CCNE1	M103	CELL CYCLE (III) (M103)	cell cycle
CCNE1	ENSSSCG00000002855	CCNE1	M37.0	IMMUNE ACTIVATION - GENERIC CLUSTER (M37.0)	inflammation
CCNE1	ENSSSCG00000002855	CCNE1	M37.3	CELL DIVISION - E2F TRANSCRIPTION NETWORK (M4.8)	cell cycle
CCNE1	ENSSSCG00000002855	CCNE1	M4.10	CELL CYCLE (II) (M4.10)	cell cycle
CCNE2	ENSSSCG00000006095	CCNE2	M103	CELL CYCLE (III) (M103)	cell cycle
CCNE2	ENSSSCG00000006095	CCNE2	M4.0	CELL CYCLE AND TRANSCRIPTION (M4.0)	cell cycle
CCNE2	ENSSSCG00000006095	CCNE2	M4.10	CELL CYCLE (II) (M4.10)	cell cycle
CCNE2	ENSSSCG00000006095	CCNE2	M4.1	CELL CYCLE (I) (M4.1)	cell cycle
CCNF	ENSSSCG00000026326	CCNF	M4.0	CELL CYCLE AND TRANSCRIPTION (M4.0)	cell cycle
CCNF	ENSSSCG00000026326	CCNF	M4.1	CELL CYCLE (I) (M4.1)	cell cycle
CCNG1	ENSSSCG00000017024	CCNG1	M190	TBA (M249)	various
CCNG1	ENSSSCG00000017024	CCNG1	M211	TBA (M48)	various
CCNH	ENSSSCG00000014147	CCNH	M106.1	NUCLEAR PORE COMPLEX (MITOSIS) (M106.1)	cell cycle
CCNJL	ENSSSCG00000017036	CCNJL	M198	TBA (M32.6)	various
CCNL2	ENSSSCG00000003354	CCNL2	M241	TBA (M79)	various
CCNT2	ENSSSCG00000015697	CCNT2	M128	TBA (M193)	various
CCNT2	ENSSSCG00000015697	CCNT2	M213	REGULATION OF TRANSCRIPTION, TRANSCRIPTION FACTORS (M213)	various
CCR1	ENSSSCG00000011322	CCR1	M109	RECEPTORS, CELL MIGRATION (M109)	inflammation
CCR1	ENSSSCG00000011322	CCR1	M11.0	ENRICHED IN MONOCYTES (II) (M11.0)	myeloid cells
CCR1	ENSSSCG00000011322	CCR1	M27.1	CHEMOKINE CLUSTER (II) (M27.1)	inflammation
CCR1	ENSSSCG00000011322	CCR1	M3	REGULATION OF SIGNAL TRANSDUCTION (M3)	various
CCR1	ENSSSCG00000011322	CCR1	M4.0	CELL CYCLE AND TRANSCRIPTION (M4.0)	cell cycle
CCR1	ENSSSCG00000011322	CCR1	M4.3	MYELOID CELL ENRICHED RECEPTORS AND TRANSPORTERS (M4.3)	myeloid cells
CCR1	ENSSSCG00000011322	CCR1	M59	CCR1, 7 AND CELL SIGNALLING	inflammation
CCR1	ENSSSCG00000011322	CCR1	M73	ENRICHED IN MONOCYTES (III) (M73)	myeloid cells
CCR1	ENSSSCG00000011322	CCR1	S4	MONOCYTE SURFACE SIGNATURE (S4)	myeloid cells
CCR10	ENSSSCG00000017392	CCR10	S3	PLASMA CELL SURFACE SIGNATURE (S3)	B cells
CCR2	ENSSSCG00000024311	CCR2	M109	RECEPTORS, CELL MIGRATION (M109)	inflammation
CCR2	ENSSSCG00000024311	CCR2	M177.0	TBA (M229)	various
CCR2	ENSSSCG00000024311	CCR2	M177.1	TBA (M233)	various
CCR2	ENSSSCG00000024311	CCR2	M81	ENRICHED IN MYELOID CELLS AND MONOCYTES (M81)	myeloid cells
CCR2	ENSSSCG00000024311	CCR2	S4	MONOCYTE SURFACE SIGNATURE (S4)	myeloid cells
CCR3	ENSSSCG00000024408	CCR3	M132	RECRUITMENT OF NEUTROPHILS (M132)	inflammation
CCR5	ENSSSCG00000024344	CCR5	M27.1	CHEMOKINE CLUSTER (II) (M27.1)	inflammation
CCR5	ENSSSCG00000024344	CCR5	M38	CHEMOKINES AND RECEPTORS (M38)	inflammation
CCR5	ENSSSCG00000024344	CCR5	M7.3	T CELL ACTIVATION (II) (M7.3)	NK/T cells
CCR5	ENSSSCG00000024344	CCR5	M91	ADHESION AND MIGRATION, CHEMOTAXIS (M91)	inflammation
CCR6	ENSSSCG00000024562	CCR6	S2	B CELL SURFACE SIGNATURE (S2)	B cells
CCR6	ENSSSCG00000024562	CCR6	S8	NAIVE B CELL SURFACE SIGNATURE (S8)	B cells
CCR7	ENSSSCG00000017466	CCR7	M109	RECEPTORS, CELL MIGRATION (M109)	inflammation
CCR7	ENSSSCG00000017466	CCR7	M21	CELL ADHESION (M51)	inflammation
CCR7	ENSSSCG00000017466	CCR7	M28	ANTIGEN PRESENTATION (LIPIDS AND PROTEINS) (M28)	ag presentation
TRBC1	NA	NA	M5.0	REGULATION OF ANTIGEN PRESENTATION AND IMMUNE RESPONSE (M5.0)	ag presentation
CCR7	ENSSSCG00000017466	CCR7	M5.1	T CELL ACTIVATION AND SIGNALING (M5.1)	NK/T cells
CCR7	ENSSSCG00000017466	CCR7	M59	CCR1, 7 AND CELL SIGNALLING	inflammation
CCR7	ENSSSCG00000017466	CCR7	M65	IL2, IL7, TCR NETWORK (M65)	NK/T cells
CCR7	ENSSSCG00000017466	CCR7	M7.1	T CELL ACTIVATION (I) (M7.1)	NK/T cells
CCR7	ENSSSCG00000017466	CCR7	M91	ADHESION AND MIGRATION, CHEMOTAXIS (M91)	inflammation
CCR7	ENSSSCG00000017466	CCR7	M9	B CELL DEVELOPMENT (M9)	B cells
CCR9	ENSSSCG00000011316	CCR9	M152.0	TBA (SOURCE: B CELLS) (M152.0)	various
CCR9	ENSSSCG00000011316	CCR9	M37.0	IMMUNE ACTIVATION - GENERIC CLUSTER (M37.0)	inflammation
CCR9	ENSSSCG00000011316	CCR9	M80	TBA (M166)	various
CCR9	ENSSSCG00000011316	CCR9	S2	B CELL SURFACE SIGNATURE (S2)	B cells
CCR9	ENSSSCG00000011316	CCR9	S9	MEMORY B CELL SURFACE SIGNATURE (S9)	B cells
CCRL2	ENSSSCG00000023557	CCRL2	M29	PROINFLAMMATORY CYTOKINES AND CHEMOKINES (M29)	inflammation
CCRL2	ENSSSCG00000023557	CCRL2	S10	RESTING DENDRITIC CELL SURFACE SIGNATURE (S10)	ag presentation
CCRL2	ENSSSCG00000023557	CCRL2	S5	DC SURFACE SIGNATURE (S5)	ag presentation
CCT2	ENSSSCG00000000496	CCT2	M204.0	CHAPERONIN MEDIATED PROTEIN FOLDING (I) (M204.0)	various
CCT2	ENSSSCG00000000496	CCT2	M204.1	CHAPERONIN MEDIATED PROTEIN FOLDING (II) (M204.1)	various
CCT3	ENSSSCG00000006487	CCT3	M204.0	CHAPERONIN MEDIATED PROTEIN FOLDING (I) (M204.0)	various
CCT3	ENSSSCG00000006487	CCT3	M204.1	CHAPERONIN MEDIATED PROTEIN FOLDING (II) (M204.1)	various
CCT3	ENSSSCG00000006487	CCT3	M212	PURINE NUCLEOTIDE BIOSYNTHESIS (M212)	cell cycle
CCT4	ENSSSCG00000008377	CCT4	M204.0	CHAPERONIN MEDIATED PROTEIN FOLDING (I) (M204.0)	various
CCT4	ENSSSCG00000008377	CCT4	M204.1	CHAPERONIN MEDIATED PROTEIN FOLDING (II) (M204.1)	various
CCT5	ENSSSCG00000024126	CCT5	M204.0	CHAPERONIN MEDIATED PROTEIN FOLDING (I) (M204.0)	various
CCT5	ENSSSCG00000024126	CCT5	M204.1	CHAPERONIN MEDIATED PROTEIN FOLDING (II) (M204.1)	various
CCT6A	ENSSSCG00000020808	CCT6A	M204.0	CHAPERONIN MEDIATED PROTEIN FOLDING (I) (M204.0)	various
CCT6A	ENSSSCG00000020808	CCT6A	M204.1	CHAPERONIN MEDIATED PROTEIN FOLDING (II) (M204.1)	various
CCT7	ENSSSCG00000008303	CCT7	M204.0	CHAPERONIN MEDIATED PROTEIN FOLDING (I) (M204.0)	various
CCT7	ENSSSCG00000008303	CCT7	M204.1	CHAPERONIN MEDIATED PROTEIN FOLDING (II) (M204.1)	various
CCT7	ENSSSCG00000008303	CCT7	M212	PURINE NUCLEOTIDE BIOSYNTHESIS (M212)	cell cycle
CCT8	ENSSSCG00000026761	CCT8	M204.0	CHAPERONIN MEDIATED PROTEIN FOLDING (I) (M204.0)	various
CCT8	ENSSSCG00000026761	CCT8	M204.1	CHAPERONIN MEDIATED PROTEIN FOLDING (II) (M204.1)	various
CD14	ENSSSCG00000014369	CD14	M11.0	ENRICHED IN MONOCYTES (II) (M11.0)	myeloid cells
CD14	ENSSSCG00000014369	CD14	M4.0	CELL CYCLE AND TRANSCRIPTION (M4.0)	cell cycle
CD14	ENSSSCG00000014369	CD14	M4.3	MYELOID CELL ENRICHED RECEPTORS AND TRANSPORTERS (M4.3)	myeloid cells
CD14	ENSSSCG00000014369	CD14	M56	SUPPRESSION OF MAPK SIGNALING (M56)	various
CD14	ENSSSCG00000014369	CD14	M81	ENRICHED IN MYELOID CELLS AND MONOCYTES (M81)	myeloid cells
CD151	ENSSSCG00000012840	CD151	S10	RESTING DENDRITIC CELL SURFACE SIGNATURE (S10)	ag presentation
CD151	ENSSSCG00000012840	CD151	S5	DC SURFACE SIGNATURE (S5)	ag presentation
CD163	ENSSSCG00000033146	CD163	M11.0	ENRICHED IN MONOCYTES (II) (M11.0)	myeloid cells
CD163	ENSSSCG00000033146	CD163	M4.0	CELL CYCLE AND TRANSCRIPTION (M4.0)	cell cycle
CD163	ENSSSCG00000033146	CD163	S4	MONOCYTE SURFACE SIGNATURE (S4)	myeloid cells
CD177	ENSSSCG00000003051	CD177	M37.0	IMMUNE ACTIVATION - GENERIC CLUSTER (M37.0)	inflammation
CD180	ENSSSCG00000016957	CD180	M47.1	ENRICHED IN B CELLS (II) (M47.1)	B cells
CD180	ENSSSCG00000016957	CD180	M47.2	ENRICHED IN B CELLS (III) (M47.2)	B cells
CD180	ENSSSCG00000016957	CD180	M47.3	ENRICHED IN B CELLS (IV) (M47.3)	B cells
CD180	ENSSSCG00000016957	CD180	M47.4	ENRICHED IN B CELLS (V) (M47.4)	B cells
CD180	ENSSSCG00000016957	CD180	S2	B CELL SURFACE SIGNATURE (S2)	B cells
CD19	ENSSSCG00000007807	CD19	M37.0	IMMUNE ACTIVATION - GENERIC CLUSTER (M37.0)	inflammation
CD19	ENSSSCG00000007807	CD19	M47.0	ENRICHED IN B CELLS (I) (M47.0)	B cells
CD19	ENSSSCG00000007807	CD19	M47.1	ENRICHED IN B CELLS (II) (M47.1)	B cells
TRAT1	ENSSSCG00000023842	TRAT1	M5.0	REGULATION OF ANTIGEN PRESENTATION AND IMMUNE RESPONSE (M5.0)	ag presentation
CD19	ENSSSCG00000007807	CD19	M60	LYMPHOCYTE GENERIC CLUSTER (M60)	various
CD19	ENSSSCG00000007807	CD19	M69	ENRICHED IN B CELLS (VI) (M69)	B cells
CD19	ENSSSCG00000007807	CD19	S2	B CELL SURFACE SIGNATURE (S2)	B cells
CD1D	ENSSSCG00000006452	CD1D	M11.0	ENRICHED IN MONOCYTES (II) (M11.0)	myeloid cells
CD1D	ENSSSCG00000006452	CD1D	M200	ANTIGEN PROCESSING AND PRESENTATION (M200)	ag presentation
CD1D	ENSSSCG00000006452	CD1D	M4.0	CELL CYCLE AND TRANSCRIPTION (M4.0)	cell cycle
CD1D	ENSSSCG00000006452	CD1D	M4.3	MYELOID CELL ENRICHED RECEPTORS AND TRANSPORTERS (M4.3)	myeloid cells
CD1E	ENSSSCG00000006450	CD1E	M28	ANTIGEN PRESENTATION (LIPIDS AND PROTEINS) (M28)	ag presentation
CD1E	ENSSSCG00000006450	CD1E	M50	CD1 AND OTHER DC RECEPTORS (M50)	ag presentation
CD1E	ENSSSCG00000006450	CD1E	S10	RESTING DENDRITIC CELL SURFACE SIGNATURE (S10)	ag presentation
CD1E	ENSSSCG00000006450	CD1E	S5	DC SURFACE SIGNATURE (S5)	ag presentation
CD2	ENSSSCG00000006736	CD2	M37.0	IMMUNE ACTIVATION - GENERIC CLUSTER (M37.0)	inflammation
CD2	ENSSSCG00000006736	CD2	M45	LEUKOCYTE ACTIVATION AND MIGRATION (M45)	inflammation
CD2	ENSSSCG00000006736	CD2	M5.1	T CELL ACTIVATION AND SIGNALING (M5.1)	NK/T cells
CD2	ENSSSCG00000006736	CD2	M60	LYMPHOCYTE GENERIC CLUSTER (M60)	various
CD2	ENSSSCG00000006736	CD2	M7.0	ENRICHED IN T CELLS (I) (M7.0)	NK/T cells
CD2	ENSSSCG00000006736	CD2	M7.1	T CELL ACTIVATION (I) (M7.1)	NK/T cells
CD2	ENSSSCG00000006736	CD2	S0	T CELL SURFACE SIGNATURE (S0)	NK/T cells
CD200	ENSSSCG00000027820	CD200	M47.0	ENRICHED IN B CELLS (I) (M47.0)	B cells
CD200	ENSSSCG00000027820	CD200	M57	IMMUREGULATION - MONOCYTES, T AND B CELLS (M57)	B cells
CD200	ENSSSCG00000027820	CD200	M69	ENRICHED IN B CELLS (VI) (M69)	B cells
CD200	ENSSSCG00000027820	CD200	S2	B CELL SURFACE SIGNATURE (S2)	B cells
CD200	ENSSSCG00000027820	CD200	S8	NAIVE B CELL SURFACE SIGNATURE (S8)	B cells
CD22	ENSSSCG00000002893	CD22	M156.0	PLASMA CELLS & B CELLS, IMMUNOGLOBULINS (M156.0)	B cells
CD22	ENSSSCG00000002893	CD22	M37.0	IMMUNE ACTIVATION - GENERIC CLUSTER (M37.0)	inflammation
CD22	ENSSSCG00000002893	CD22	M47.0	ENRICHED IN B CELLS (I) (M47.0)	B cells
CD22	ENSSSCG00000002893	CD22	M69	ENRICHED IN B CELLS (VI) (M69)	B cells
CD22	ENSSSCG00000002893	CD22	S2	B CELL SURFACE SIGNATURE (S2)	B cells
CD244	ENSSSCG00000006374	CD244	M61.2	ENRICHED IN NK CELLS (RECEPTOR ACTIVATION) (M61.2)	NK/T cells
TRAC	ENSSSCG00000033721	NA	M5.0	REGULATION OF ANTIGEN PRESENTATION AND IMMUNE RESPONSE (M5.0)	ag presentation
CD247	ENSSSCG00000006309	CD247	M5.1	T CELL ACTIVATION AND SIGNALING (M5.1)	NK/T cells
CD247	ENSSSCG00000006309	CD247	M61.0	ENRICHED IN NK CELLS (II) (M61.0)	NK/T cells
CD247	ENSSSCG00000006309	CD247	M61.2	ENRICHED IN NK CELLS (RECEPTOR ACTIVATION) (M61.2)	NK/T cells
CD247	ENSSSCG00000006309	CD247	M7.0	ENRICHED IN T CELLS (I) (M7.0)	NK/T cells
CD247	ENSSSCG00000006309	CD247	M7.1	T CELL ACTIVATION (I) (M7.1)	NK/T cells
CD247	ENSSSCG00000006309	CD247	M7.2	ENRICHED IN NK CELLS (I) (M7.2)	NK/T cells
CD247	ENSSSCG00000006309	CD247	M7.3	T CELL ACTIVATION (II) (M7.3)	NK/T cells
CD27	ENSSSCG00000000705	CD27	M121	TBA (M190)	various
CD27	ENSSSCG00000000705	CD27	M156.1	PLASMA CELLS, IMMUNOGLOBULINS (M156.1)	B cells
CD27	ENSSSCG00000000705	CD27	M7.0	ENRICHED IN T CELLS (I) (M7.0)	NK/T cells
CD27	ENSSSCG00000000705	CD27	M7.1	T CELL ACTIVATION (I) (M7.1)	NK/T cells
CD274	ENSSSCG00000005211	CD274	S11	ACTIVATED (LPS) DENDRITIC CELL SURFACE SIGNATURE (S11)	ag presentation
CD274	ENSSSCG00000005211	CD274	S5	DC SURFACE SIGNATURE (S5)	ag presentation
CD28	ENSSSCG00000028561	CD28	M12	CD28 COSTIMULATION (M12)	NK/T cells
CD28	ENSSSCG00000028561	CD28	M14	T CELL DIFFERENTIATION (M14)	NK/T cells
CD28	ENSSSCG00000028561	CD28	M19	T CELL DIFFERENTIATION (TH2) (M19)	NK/T cells
CD28	ENSSSCG00000028561	CD28	M230	CELL CYCLE, MITOTIC PHASE (M230)	cell cycle
CD28	ENSSSCG00000028561	CD28	M60	LYMPHOCYTE GENERIC CLUSTER (M60)	various
CD28	ENSSSCG00000028561	CD28	M7.0	ENRICHED IN T CELLS (I) (M7.0)	NK/T cells
CD28	ENSSSCG00000028561	CD28	M7.1	T CELL ACTIVATION (I) (M7.1)	NK/T cells
CD28	ENSSSCG00000028561	CD28	S0	T CELL SURFACE SIGNATURE (S0)	NK/T cells
CD28	ENSSSCG00000028561	CD28	S7	CD4 T CELL SURFACE SIGNATURE TH2-STIMULATED (S7)	NK/T cells
CD2AP	ENSSSCG00000030197	CD2AP	M190	TBA (M249)	various
CD300LF	ENSSSCG00000037541	CD300LF	M4.0	CELL CYCLE AND TRANSCRIPTION (M4.0)	cell cycle
CD302	ENSSSCG00000036050	CD302	M11.0	ENRICHED IN MONOCYTES (II) (M11.0)	myeloid cells
CD302	ENSSSCG00000036050	CD302	M4.0	CELL CYCLE AND TRANSCRIPTION (M4.0)	cell cycle
CD302	ENSSSCG00000036050	CD302	S4	MONOCYTE SURFACE SIGNATURE (S4)	myeloid cells
CD320	ENSSSCG00000032833	CD320	S0	T CELL SURFACE SIGNATURE (S0)	NK/T cells
CD33	ENSSSCG00000003226	CD33	M11.0	ENRICHED IN MONOCYTES (II) (M11.0)	myeloid cells
CD33	ENSSSCG00000003226	CD33	M4.0	CELL CYCLE AND TRANSCRIPTION (M4.0)	cell cycle
CD33	ENSSSCG00000003226	CD33	S4	MONOCYTE SURFACE SIGNATURE (S4)	myeloid cells
CD34	ENSSSCG00000039946	CD34	M189	EXTRACELLULAR REGION CLUSTER (GO) (M189)	various
CD36	ENSSSCG00000015405	CD36	M11.0	ENRICHED IN MONOCYTES (II) (M11.0)	myeloid cells
CD36	ENSSSCG00000015405	CD36	M11.1	BLOOD COAGULATION (M11.1)	inflammation
CD36	ENSSSCG00000015405	CD36	M28	ANTIGEN PRESENTATION (LIPIDS AND PROTEINS) (M28)	ag presentation
CD36	ENSSSCG00000015405	CD36	M4.0	CELL CYCLE AND TRANSCRIPTION (M4.0)	cell cycle
CD36	ENSSSCG00000015405	CD36	M87	TRANSMEMBRANE TRANSPORT (I) (M87)	myeloid cells
CD36	ENSSSCG00000015405	CD36	S4	MONOCYTE SURFACE SIGNATURE (S4)	myeloid cells
CD37	ENSSSCG00000033849	CD37	M44	T CELL SIGNALING AND COSTIMULATION (M44)	NK/T cells
CD37	ENSSSCG00000033849	CD37	M47.4	ENRICHED IN B CELLS (V) (M47.4)	B cells
CD37	ENSSSCG00000033849	CD37	M83	ENRICHED IN NAIVE AND MEMORY B CELLS (M83)	B cells
CD37	ENSSSCG00000033849	CD37	S2	B CELL SURFACE SIGNATURE (S2)	B cells
CD37	ENSSSCG00000033849	CD37	S8	NAIVE B CELL SURFACE SIGNATURE (S8)	B cells
CD38	ENSSSCG00000008742	CD38	M67	ACTIVATED DENDRITIC CELLS (M67)	ag presentation
CD3D	ENSSSCG00000015093	CD3D	M36	T CELL SURFACE, ACTICATION (M36)	NK/T cells
TLR7	ENSSSCG00000012117	TLR7	M5.0	REGULATION OF ANTIGEN PRESENTATION AND IMMUNE RESPONSE (M5.0)	ag presentation
CD3D	ENSSSCG00000015093	CD3D	M5.1	T CELL ACTIVATION AND SIGNALING (M5.1)	NK/T cells
CD3D	ENSSSCG00000015093	CD3D	M7.0	ENRICHED IN T CELLS (I) (M7.0)	NK/T cells
CD3D	ENSSSCG00000015093	CD3D	M7.1	T CELL ACTIVATION (I) (M7.1)	NK/T cells
CD3D	ENSSSCG00000015093	CD3D	M7.3	T CELL ACTIVATION (II) (M7.3)	NK/T cells
CD3E	ENSSSCG00000040140	CD3E	M126	DOUBLE POSITIVE THYMOCYTES (M126)	NK/T cells
CD3E	ENSSSCG00000040140	CD3E	M36	T CELL SURFACE, ACTICATION (M36)	NK/T cells
CD3E	ENSSSCG00000040140	CD3E	M37.0	IMMUNE ACTIVATION - GENERIC CLUSTER (M37.0)	inflammation
CD3E	ENSSSCG00000040140	CD3E	M3	REGULATION OF SIGNAL TRANSDUCTION (M3)	various
TLR6	ENSSSCG00000026592	TLR6	M5.0	REGULATION OF ANTIGEN PRESENTATION AND IMMUNE RESPONSE (M5.0)	ag presentation
CD3E	ENSSSCG00000040140	CD3E	M5.1	T CELL ACTIVATION AND SIGNALING (M5.1)	NK/T cells
CD3E	ENSSSCG00000040140	CD3E	M52	T CELL ACTIVATION (IV) (M52)	NK/T cells
CD3E	ENSSSCG00000040140	CD3E	M62.0	T & B CELL DEVELOPMENT, ACTIVATION (M62.0)	various
CD3E	ENSSSCG00000040140	CD3E	M7.0	ENRICHED IN T CELLS (I) (M7.0)	NK/T cells
CD3E	ENSSSCG00000040140	CD3E	M7.1	T CELL ACTIVATION (I) (M7.1)	NK/T cells
CD3E	ENSSSCG00000040140	CD3E	M7.3	T CELL ACTIVATION (II) (M7.3)	NK/T cells
CD3E	ENSSSCG00000040140	CD3E	M74	TRANSCRIPTIONAL TARGETS OF GLUCOCORTICOID RECEPTOR (M74)	various
CD3E	ENSSSCG00000040140	CD3E	S0	T CELL SURFACE SIGNATURE (S0)	NK/T cells
CD3G	ENSSSCG00000015094	CD3G	M19	T CELL DIFFERENTIATION (TH2) (M19)	NK/T cells
CD3G	ENSSSCG00000015094	CD3G	M37.0	IMMUNE ACTIVATION - GENERIC CLUSTER (M37.0)	inflammation
TLR5	NA	NA	M5.0	REGULATION OF ANTIGEN PRESENTATION AND IMMUNE RESPONSE (M5.0)	ag presentation
CD3G	ENSSSCG00000015094	CD3G	M5.1	T CELL ACTIVATION AND SIGNALING (M5.1)	NK/T cells
CD3G	ENSSSCG00000015094	CD3G	M62.0	T & B CELL DEVELOPMENT, ACTIVATION (M62.0)	various
CD3G	ENSSSCG00000015094	CD3G	M7.0	ENRICHED IN T CELLS (I) (M7.0)	NK/T cells
CD3G	ENSSSCG00000015094	CD3G	M7.1	T CELL ACTIVATION (I) (M7.1)	NK/T cells
CD3G	ENSSSCG00000015094	CD3G	M7.3	T CELL ACTIVATION (II) (M7.3)	NK/T cells
CD3G	ENSSSCG00000015094	CD3G	S0	T CELL SURFACE SIGNATURE (S0)	NK/T cells
CD3G	ENSSSCG00000015094	CD3G	S7	CD4 T CELL SURFACE SIGNATURE TH2-STIMULATED (S7)	NK/T cells
CD4	ENSSSCG00000000687	CD4	M118.0	ENRICHED IN MONOCYTES (IV) (M118.0)	myeloid cells
CD4	ENSSSCG00000000687	CD4	M118.1	ENRICHED IN MONOCYTES (SURFACE) (M118.1)	myeloid cells
CD4	ENSSSCG00000000687	CD4	M126	DOUBLE POSITIVE THYMOCYTES (M126)	NK/T cells
CD4	ENSSSCG00000000687	CD4	M146	MHC-TLR7-TLR8 CLUSTER (M146)	ag presentation
CD4	ENSSSCG00000000687	CD4	M37.2	ENDOPLASMIC RETICULUM (M37.2)	various
TLR4	ENSSSCG00000005503	TLR4	M5.0	REGULATION OF ANTIGEN PRESENTATION AND IMMUNE RESPONSE (M5.0)	ag presentation
CD4	ENSSSCG00000000687	CD4	M5.1	T CELL ACTIVATION AND SIGNALING (M5.1)	NK/T cells
CD4	ENSSSCG00000000687	CD4	S4	MONOCYTE SURFACE SIGNATURE (S4)	myeloid cells
CD40	ENSSSCG00000035078	CD40	S11	ACTIVATED (LPS) DENDRITIC CELL SURFACE SIGNATURE (S11)	ag presentation
CD40LG	ENSSSCG00000030172	CD40LG	M117	CELL ADHESION (LYMPHOCYTE HOMING) (M21)	inflammation
CD40LG	ENSSSCG00000030172	CD40LG	M2.1	EXTRACELLULAR MATRIX (II) (M2.1)	various
CD40LG	ENSSSCG00000030172	CD40LG	M223	ENRICHED IN T CELLS (II) (M223)	NK/T cells
CD40LG	ENSSSCG00000030172	CD40LG	M36	T CELL SURFACE, ACTICATION (M36)	NK/T cells
CD48	ENSSSCG00000006379	CD48	M45	LEUKOCYTE ACTIVATION AND MIGRATION (M45)	inflammation
CD5	ENSSSCG00000013115	CD5	M52	T CELL ACTIVATION (IV) (M52)	NK/T cells
CD5	ENSSSCG00000013115	CD5	M7.1	T CELL ACTIVATION (I) (M7.1)	NK/T cells
CD52	ENSSSCG00000040957	CD52	M156.0	PLASMA CELLS & B CELLS, IMMUNOGLOBULINS (M156.0)	B cells
CD52	ENSSSCG00000040957	CD52	M5.1	T CELL ACTIVATION AND SIGNALING (M5.1)	NK/T cells
CD52	ENSSSCG00000040957	CD52	S2	B CELL SURFACE SIGNATURE (S2)	B cells
CD52	ENSSSCG00000040957	CD52	S9	MEMORY B CELL SURFACE SIGNATURE (S9)	B cells
CD53	ENSSSCG00000006800	CD53	M95.0	ENRICHED IN ANTIGEN PRESENTATION (II) (M95.0)	ag presentation
CD53	ENSSSCG00000006800	CD53	M95.1	ENRICHED IN ANTIGEN PRESENTATION (III) (M95.1)	ag presentation
CD58	ENSSSCG00000006738	CD58	M40	COMPLEMENT AND OTHER RECEPTORS IN DCS (M40)	ag presentation
CD58	ENSSSCG00000006738	CD58	S11	ACTIVATED (LPS) DENDRITIC CELL SURFACE SIGNATURE (S11)	ag presentation
CD58	ENSSSCG00000006738	CD58	S5	DC SURFACE SIGNATURE (S5)	ag presentation
CD6	ENSSSCG00000013111	CD6	M117	CELL ADHESION (LYMPHOCYTE HOMING) (M21)	inflammation
CD6	ENSSSCG00000013111	CD6	M7.0	ENRICHED IN T CELLS (I) (M7.0)	NK/T cells
CD6	ENSSSCG00000013111	CD6	S0	T CELL SURFACE SIGNATURE (S0)	NK/T cells
CD68	ENSSSCG00000017956	CD68	M118.0	ENRICHED IN MONOCYTES (IV) (M118.0)	myeloid cells
CD68	ENSSSCG00000017956	CD68	M139	LYSOSOMAL/ENDOSOMAL PROTEINS (M139)	ag presentation
CD68	ENSSSCG00000017956	CD68	M209	LYSOSOME (M209)	ag presentation
CD69	ENSSSCG00000000653	CD69	M47.2	ENRICHED IN B CELLS (III) (M47.2)	B cells
CD69	ENSSSCG00000000653	CD69	M47.4	ENRICHED IN B CELLS (V) (M47.4)	B cells
CD72	ENSSSCG00000005311	CD72	M134	MEMBRANE, ER PROTEINS (M134)	various
CD72	ENSSSCG00000005311	CD72	M21	CELL ADHESION (M51)	inflammation
CD72	ENSSSCG00000005311	CD72	M37.0	IMMUNE ACTIVATION - GENERIC CLUSTER (M37.0)	inflammation
CD72	ENSSSCG00000005311	CD72	M47.0	ENRICHED IN B CELLS (I) (M47.0)	B cells
CD72	ENSSSCG00000005311	CD72	M69	ENRICHED IN B CELLS (VI) (M69)	B cells
CD72	ENSSSCG00000005311	CD72	S2	B CELL SURFACE SIGNATURE (S2)	B cells
CD72	ENSSSCG00000005311	CD72	S8	NAIVE B CELL SURFACE SIGNATURE (S8)	B cells
CD74	ENSSSCG00000033262	CD74	M146	MHC-TLR7-TLR8 CLUSTER (M146)	ag presentation
TLR2	ENSSSCG00000009002	TLR2	M5.0	REGULATION OF ANTIGEN PRESENTATION AND IMMUNE RESPONSE (M5.0)	ag presentation
CD79A	ENSSSCG00000033684	CD79A	M102	TBA (M180)	various
CD79A	ENSSSCG00000033684	CD79A	M47.0	ENRICHED IN B CELLS (I) (M47.0)	B cells
CD79A	ENSSSCG00000033684	CD79A	M47.1	ENRICHED IN B CELLS (II) (M47.1)	B cells
CD79A	ENSSSCG00000033684	CD79A	M57	IMMUREGULATION - MONOCYTES, T AND B CELLS (M57)	B cells
CD79A	ENSSSCG00000033684	CD79A	M69	ENRICHED IN B CELLS (VI) (M69)	B cells
CD79A	ENSSSCG00000033684	CD79A	S2	B CELL SURFACE SIGNATURE (S2)	B cells
CD79B	ENSSSCG00000017283	CD79B	M47.0	ENRICHED IN B CELLS (I) (M47.0)	B cells
CD79B	ENSSSCG00000017283	CD79B	M47.1	ENRICHED IN B CELLS (II) (M47.1)	B cells
CD79B	ENSSSCG00000017283	CD79B	M69	ENRICHED IN B CELLS (VI) (M69)	B cells
CD79B	ENSSSCG00000017283	CD79B	S2	B CELL SURFACE SIGNATURE (S2)	B cells
CD80	ENSSSCG00000011899	CD80	M86.1	PROINFLAMMATORY DENDRITIC CELL, MYELOID CELL RESPONSE (M86.1)	inflammation
CD80	ENSSSCG00000011899	CD80	S11	ACTIVATED (LPS) DENDRITIC CELL SURFACE SIGNATURE (S11)	ag presentation
CD83	ENSSSCG00000021576	CD83	M119	ENRICHED IN ACTIVATED DENDRITIC CELLS (I) (M119)	ag presentation
CD83	ENSSSCG00000021576	CD83	M160	LEUKOCYTE DIFFERENTIATION (M160)	various
CD83	ENSSSCG00000021576	CD83	M24	CELL ACTIVATION (IL15, IL-23, TNF) (M24)	inflammation
CD83	ENSSSCG00000021576	CD83	M43.0	MYELOID, DENDRITIC CELLS ACTIVATION VIA NFKB (I) (M43.0)	inflammation
CD83	ENSSSCG00000021576	CD83	M89.0	PUTATIVE TARGETS OF PAX3 (M89.0)	various
CD83	ENSSSCG00000021576	CD83	M89.1	PUTATIVE TARGETS OF PAX3 (M89.1)	various
CD83	ENSSSCG00000021576	CD83	S5	DC SURFACE SIGNATURE (S5)	ag presentation
CD86	ENSSSCG00000011877	CD86	M11.0	ENRICHED IN MONOCYTES (II) (M11.0)	myeloid cells
CD86	ENSSSCG00000011877	CD86	M119	ENRICHED IN ACTIVATED DENDRITIC CELLS (I) (M119)	ag presentation
CD86	ENSSSCG00000011877	CD86	M4.0	CELL CYCLE AND TRANSCRIPTION (M4.0)	cell cycle
CD86	ENSSSCG00000011877	CD86	M4.3	MYELOID CELL ENRICHED RECEPTORS AND TRANSPORTERS (M4.3)	myeloid cells
CD86	ENSSSCG00000011877	CD86	M40	COMPLEMENT AND OTHER RECEPTORS IN DCS (M40)	ag presentation
TLR10	ENSSSCG00000027877	TLR10	M5.0	REGULATION OF ANTIGEN PRESENTATION AND IMMUNE RESPONSE (M5.0)	ag presentation
CD86	ENSSSCG00000011877	CD86	S10	RESTING DENDRITIC CELL SURFACE SIGNATURE (S10)	ag presentation
CD8A	ENSSSCG00000008217	CD8A	M28	ANTIGEN PRESENTATION (LIPIDS AND PROTEINS) (M28)	ag presentation
CD8A	ENSSSCG00000008217	CD8A	M36	T CELL SURFACE, ACTICATION (M36)	NK/T cells
CD8A	ENSSSCG00000008217	CD8A	M7.1	T CELL ACTIVATION (I) (M7.1)	NK/T cells
CD8B	ENSSSCG00000008213	CD8B	M7.1	T CELL ACTIVATION (I) (M7.1)	NK/T cells
CD9	ENSSSCG00000022230	CD9	M30	CELL MOVEMENT, ADHESION & PLATELET ACTIVATION (M30)	inflammation
CD9	ENSSSCG00000022230	CD9	M37.0	IMMUNE ACTIVATION - GENERIC CLUSTER (M37.0)	inflammation
CD9	ENSSSCG00000022230	CD9	M50	CD1 AND OTHER DC RECEPTORS (M50)	ag presentation
CD9	ENSSSCG00000022230	CD9	M62.0	T & B CELL DEVELOPMENT, ACTIVATION (M62.0)	various
CD9	ENSSSCG00000022230	CD9	M77	COLLAGEN, TGFB FAMILY ET AL (M77)	various
CD9	ENSSSCG00000022230	CD9	S10	RESTING DENDRITIC CELL SURFACE SIGNATURE (S10)	ag presentation
CD9	ENSSSCG00000022230	CD9	S5	DC SURFACE SIGNATURE (S5)	ag presentation
CD93	ENSSSCG00000007116	CD93	M11.0	ENRICHED IN MONOCYTES (II) (M11.0)	myeloid cells
CD93	ENSSSCG00000007116	CD93	M4.0	CELL CYCLE AND TRANSCRIPTION (M4.0)	cell cycle
CD93	ENSSSCG00000007116	CD93	S4	MONOCYTE SURFACE SIGNATURE (S4)	myeloid cells
CD96	ENSSSCG00000023993	CD96	M117	CELL ADHESION (LYMPHOCYTE HOMING) (M21)	inflammation
CD96	ENSSSCG00000023993	CD96	M61.0	ENRICHED IN NK CELLS (II) (M61.0)	NK/T cells
CD96	ENSSSCG00000023993	CD96	M61.2	ENRICHED IN NK CELLS (RECEPTOR ACTIVATION) (M61.2)	NK/T cells
CD96	ENSSSCG00000023993	CD96	M7.0	ENRICHED IN T CELLS (I) (M7.0)	NK/T cells
CD96	ENSSSCG00000023993	CD96	M7.2	ENRICHED IN NK CELLS (I) (M7.2)	NK/T cells
CD96	ENSSSCG00000023993	CD96	M7.4	T CELL ACTIVATION (III) (M7.4)	NK/T cells
CD96	ENSSSCG00000023993	CD96	M84	INTEGRINS AND CELL ADHESION (M84)	various
CDA	ENSSSCG00000021259	CDA	M11.0	ENRICHED IN MONOCYTES (II) (M11.0)	myeloid cells
CDA	ENSSSCG00000021259	CDA	M37.0	IMMUNE ACTIVATION - GENERIC CLUSTER (M37.0)	inflammation
CDA	ENSSSCG00000021259	CDA	M37.1	ENRICHED IN NEUTROPHILS (I) (M37.1)	myeloid cells
CDC20	ENSSSCG00000003949	CDC20	M103	CELL CYCLE (III) (M103)	cell cycle
CDC20	ENSSSCG00000003949	CDC20	M4.0	CELL CYCLE AND TRANSCRIPTION (M4.0)	cell cycle
CDC20	ENSSSCG00000003949	CDC20	M4.1	CELL CYCLE (I) (M4.1)	cell cycle
CDC20	ENSSSCG00000003949	CDC20	M4.2	PLK1 SIGNALING EVENTS (M4.2)	cell cycle
CDC20	ENSSSCG00000003949	CDC20	M4.5	MITOTIC CELL CYCLE IN STIMULATED CD4 T CELLS (M4.11)	cell cycle
CDC20	ENSSSCG00000003949	CDC20	M49	TRANSCRIPTION REGULATION IN CELL DEVELOPMENT (M49)	various
CDC20	ENSSSCG00000003949	CDC20	M6	MITOTIC CELL DIVISION (M6)	cell cycle
CDC23	ENSSSCG00000014325	CDC23	M103	CELL CYCLE (III) (M103)	cell cycle
CDC25A	ENSSSCG00000021494	CDC25A	M103	CELL CYCLE (III) (M103)	cell cycle
CDC25A	ENSSSCG00000021494	CDC25A	M4.0	CELL CYCLE AND TRANSCRIPTION (M4.0)	cell cycle
CDC25A	ENSSSCG00000021494	CDC25A	M4.10	CELL CYCLE (II) (M4.10)	cell cycle
CDC25A	ENSSSCG00000021494	CDC25A	M4.1	CELL CYCLE (I) (M4.1)	cell cycle
CDC25A	ENSSSCG00000021494	CDC25A	M4.7	MITOTIC CELL CYCLE - DNA REPLICATION (M4.4)	cell cycle
CDC25A	ENSSSCG00000021494	CDC25A	M8	E2F TRANSCRIPTION FACTOR NETWORK (M8)	cell cycle
CDC25C	ENSSSCG00000014329	CDC25C	M103	CELL CYCLE (III) (M103)	cell cycle
CDC25C	ENSSSCG00000014329	CDC25C	M4.0	CELL CYCLE AND TRANSCRIPTION (M4.0)	cell cycle
CDC25C	ENSSSCG00000014329	CDC25C	M4.1	CELL CYCLE (I) (M4.1)	cell cycle
CDC25C	ENSSSCG00000014329	CDC25C	M4.2	PLK1 SIGNALING EVENTS (M4.2)	cell cycle
CDC25C	ENSSSCG00000014329	CDC25C	M4.7	MITOTIC CELL CYCLE - DNA REPLICATION (M4.4)	cell cycle
CDC34	ENSSSCG00000039640	CDC34	M167	ENRICHED IN CELL CYCLE (M167)	cell cycle
CDC37	ENSSSCG00000013647	CDC37	M32.6	TBA (M114.0)	various
CDC45	ENSSSCG00000010122	CDC45	M103	CELL CYCLE (III) (M103)	cell cycle
CDC45	ENSSSCG00000010122	CDC45	M4.0	CELL CYCLE AND TRANSCRIPTION (M4.0)	cell cycle
CDC45	ENSSSCG00000010122	CDC45	M4.1	CELL CYCLE (I) (M4.1)	cell cycle
CDC45	ENSSSCG00000010122	CDC45	M4.4	MITOTIC CELL CYCLE (M4.7)	cell cycle
CDC45	ENSSSCG00000010122	CDC45	M46	CELL DIVISION IN STIMULATED CD4+ T CELLS (M46)	NK/T cells
CDC6	ENSSSCG00000017471	CDC6	M10.0	E2F1 TARGETS (Q3) (M10.0)	cell cycle
CDC6	ENSSSCG00000017471	CDC6	M10.1	E2F1 TARGETS (Q4) (M10.1)	cell cycle
CDC6	ENSSSCG00000017471	CDC6	M103	CELL CYCLE (III) (M103)	cell cycle
CDC6	ENSSSCG00000017471	CDC6	M4.0	CELL CYCLE AND TRANSCRIPTION (M4.0)	cell cycle
CDC6	ENSSSCG00000017471	CDC6	M4.1	CELL CYCLE (I) (M4.1)	cell cycle
CDC6	ENSSSCG00000017471	CDC6	M4.4	MITOTIC CELL CYCLE (M4.7)	cell cycle
CDC6	ENSSSCG00000017471	CDC6	M4.9	MITOTIC CELL CYCLE IN STIMULATED CD4 T CELLS (M4.5)	cell cycle
CDC6	ENSSSCG00000017471	CDC6	M8	E2F TRANSCRIPTION FACTOR NETWORK (M8)	cell cycle
CDC7	ENSSSCG00000027251	CDC7	M103	CELL CYCLE (III) (M103)	cell cycle
CDC7	ENSSSCG00000027251	CDC7	M4.0	CELL CYCLE AND TRANSCRIPTION (M4.0)	cell cycle
CDC7	ENSSSCG00000027251	CDC7	M4.1	CELL CYCLE (I) (M4.1)	cell cycle
CDC7	ENSSSCG00000027251	CDC7	M4.4	MITOTIC CELL CYCLE (M4.7)	cell cycle
CDCA2	ENSSSCG00000009653	CDCA2	M4.0	CELL CYCLE AND TRANSCRIPTION (M4.0)	cell cycle
CDCA2	ENSSSCG00000009653	CDCA2	M4.1	CELL CYCLE (I) (M4.1)	cell cycle
CDCA2	ENSSSCG00000009653	CDCA2	M4.6	CELL DIVISION IN STIMULATED CD4 T CELLS (M4.6)	cell cycle
CDCA3	ENSSSCG00000000683	CDCA3	M4.0	CELL CYCLE AND TRANSCRIPTION (M4.0)	cell cycle
CDCA3	ENSSSCG00000000683	CDCA3	M4.11	MITOTIC CELL CYCLE IN STIMULATED CD4 T CELLS (M4.9)	cell cycle
CDCA3	ENSSSCG00000000683	CDCA3	M4.1	CELL CYCLE (I) (M4.1)	cell cycle
CDCA3	ENSSSCG00000000683	CDCA3	M46	CELL DIVISION IN STIMULATED CD4+ T CELLS (M46)	NK/T cells
CDCA5	ENSSSCG00000013008	CDCA5	M4.0	CELL CYCLE AND TRANSCRIPTION (M4.0)	cell cycle
CDCA5	ENSSSCG00000013008	CDCA5	M4.1	CELL CYCLE (I) (M4.1)	cell cycle
CDCA5	ENSSSCG00000013008	CDCA5	M4.5	MITOTIC CELL CYCLE IN STIMULATED CD4 T CELLS (M4.11)	cell cycle
CDCA5	ENSSSCG00000013008	CDCA5	M8	E2F TRANSCRIPTION FACTOR NETWORK (M8)	cell cycle
CDCA7	ENSSSCG00000015961	CDCA7	M108	TBA (M184.1)	various
CDCA7	ENSSSCG00000015961	CDCA7	M4.0	CELL CYCLE AND TRANSCRIPTION (M4.0)	cell cycle
CDCA7	ENSSSCG00000015961	CDCA7	M4.12	C-MYC TRANSCRIPTIONAL NETWORK (M4.12)	cell cycle
CDCA7	ENSSSCG00000015961	CDCA7	M4.5	MITOTIC CELL CYCLE IN STIMULATED CD4 T CELLS (M4.11)	cell cycle
CDCA7	ENSSSCG00000015961	CDCA7	M4.6	CELL DIVISION IN STIMULATED CD4 T CELLS (M4.6)	cell cycle
CDCA7	ENSSSCG00000015961	CDCA7	M46	CELL DIVISION IN STIMULATED CD4+ T CELLS (M46)	NK/T cells
CDCA8	ENSSSCG00000032909	CDCA8	M4.0	CELL CYCLE AND TRANSCRIPTION (M4.0)	cell cycle
CDCA8	ENSSSCG00000032909	CDCA8	M4.1	CELL CYCLE (I) (M4.1)	cell cycle
CDCA8	ENSSSCG00000032909	CDCA8	M6	MITOTIC CELL DIVISION (M6)	cell cycle
CDH1	ENSSSCG00000025652	CDH1	M133.0	CELL ADHESION, MEMBRANE (M133)	various
CDH1	ENSSSCG00000025652	CDH1	M133.1	CELL CELL ADHESION (M133.1)	various
CDH1	ENSSSCG00000025652	CDH1	M162.0	PLASMA MEMBRANE, CELL JUNCTION (M162.0)	various
CDH1	ENSSSCG00000025652	CDH1	M162.1	CELL JUNCTION (GO) (M4.13)	various
CDH1	ENSSSCG00000025652	CDH1	M201	TBA (M32.7)	various
CDH1	ENSSSCG00000025652	CDH1	M49	TRANSCRIPTION REGULATION IN CELL DEVELOPMENT (M49)	various
CDH1	ENSSSCG00000025652	CDH1	M87	TRANSMEMBRANE TRANSPORT (I) (M87)	myeloid cells
CDH11	ENSSSCG00000002795	CDH11	M2.0	EXTRACELLULAR MATRIX (I) (M2.0)	various
CDH11	ENSSSCG00000002795	CDH11	M2.2	EXTRACELLULAR MATRIX (III) (M2.2)	various
CDH11	ENSSSCG00000002795	CDH11	M51	CELL ADHESION (GO) (M117)	various
CDH17	ENSSSCG00000006106	CDH17	M26.0	TBA (M102)	various
CDH17	ENSSSCG00000006106	CDH17	M88.0	LEUKOCYTE MIGRATION (M88.0)	inflammation
CDH17	ENSSSCG00000006106	CDH17	M88.2	ENRICHED IN HEPATOCYTE NUCLEAR FACTORS (II) (M88.2)	various
CDH3	ENSSSCG00000023162	CDH3	M133.0	CELL ADHESION, MEMBRANE (M133)	various
CDH3	ENSSSCG00000023162	CDH3	M133.1	CELL CELL ADHESION (M133.1)	various
CDH5	ENSSSCG00000035772	CDH5	M217	TBA (SOURCE: B CELLS) (M217)	various
CDH5	ENSSSCG00000035772	CDH5	S2	B CELL SURFACE SIGNATURE (S2)	B cells
CDH5	ENSSSCG00000035772	CDH5	S8	NAIVE B CELL SURFACE SIGNATURE (S8)	B cells
CDHR5	ENSSSCG00000012852	CDHR5	M26.0	TBA (M102)	various
CDHR5	ENSSSCG00000012852	CDHR5	M26.1	TBA (M104)	various
CDK1	ENSSSCG00000010214	CDK1	M103	CELL CYCLE (III) (M103)	cell cycle
CDK1	ENSSSCG00000010214	CDK1	M4.0	CELL CYCLE AND TRANSCRIPTION (M4.0)	cell cycle
CDK1	ENSSSCG00000010214	CDK1	M4.10	CELL CYCLE (II) (M4.10)	cell cycle
CDK1	ENSSSCG00000010214	CDK1	M4.1	CELL CYCLE (I) (M4.1)	cell cycle
CDK1	ENSSSCG00000010214	CDK1	M4.5	MITOTIC CELL CYCLE IN STIMULATED CD4 T CELLS (M4.11)	cell cycle
CDK1	ENSSSCG00000010214	CDK1	M4.7	MITOTIC CELL CYCLE - DNA REPLICATION (M4.4)	cell cycle
CDK1	ENSSSCG00000010214	CDK1	M46	CELL DIVISION IN STIMULATED CD4+ T CELLS (M46)	NK/T cells
CDK1	ENSSSCG00000010214	CDK1	M49	TRANSCRIPTION REGULATION IN CELL DEVELOPMENT (M49)	various
CDK14	ENSSSCG00000015307	CDK14	M37.0	IMMUNE ACTIVATION - GENERIC CLUSTER (M37.0)	inflammation
CDK14	ENSSSCG00000015307	CDK14	M3	REGULATION OF SIGNAL TRANSDUCTION (M3)	various
CDK14	ENSSSCG00000015307	CDK14	M47.1	ENRICHED IN B CELLS (II) (M47.1)	B cells
CDK14	ENSSSCG00000015307	CDK14	M47.2	ENRICHED IN B CELLS (III) (M47.2)	B cells
CDK14	ENSSSCG00000015307	CDK14	M47.3	ENRICHED IN B CELLS (IV) (M47.3)	B cells
CDK2	ENSSSCG00000000373	CDK2	M103	CELL CYCLE (III) (M103)	cell cycle
CDK2	ENSSSCG00000000373	CDK2	M4.4	MITOTIC CELL CYCLE (M4.7)	cell cycle
CDK4	ENSSSCG00000025092	CDK4	M103	CELL CYCLE (III) (M103)	cell cycle
CDK6	ENSSSCG00000040183	CDK6	M114.0	TBA (M185)	various
CDK6	ENSSSCG00000040183	CDK6	M46	CELL DIVISION IN STIMULATED CD4+ T CELLS (M46)	NK/T cells
CDKN1A	ENSSSCG00000001565	CDKN1A	M103	CELL CYCLE (III) (M103)	cell cycle
CDKN1A	ENSSSCG00000001565	CDKN1A	M89.0	PUTATIVE TARGETS OF PAX3 (M89.0)	various
CDKN1A	ENSSSCG00000001565	CDKN1A	M94	GROWTH FACTOR INDUCED, ENRICHED IN NUCLEAR RECEPTOR SUBFAMILY 4 (M94)	various
CDKN1B	ENSSSCG00000037144	CDKN1B	M103	CELL CYCLE (III) (M103)	cell cycle
CDKN2AIP	ENSSSCG00000015779	CDKN2AIP	M229	TBA (M72.0)	various
CDKN2B	ENSSSCG00000034120	CDKN2B	M125	TBA (M192)	various
CDKN2B	ENSSSCG00000034120	CDKN2B	M184.0	TBA (M242)	various
CDKN2B	ENSSSCG00000034120	CDKN2B	M184.1	TBA (M243)	various
CDKN2B	ENSSSCG00000034120	CDKN2B	M70.0	TBA (M141)	various
CDKN2B	ENSSSCG00000034120	CDKN2B	M70.1	TBA (M148)	various
CDKN2C	ENSSSCG00000003876	CDKN2C	M103	CELL CYCLE (III) (M103)	cell cycle
CDKN2C	ENSSSCG00000003876	CDKN2C	M105	TBA (M184.0)	various
CDKN2C	ENSSSCG00000003876	CDKN2C	M37.0	IMMUNE ACTIVATION - GENERIC CLUSTER (M37.0)	inflammation
CDKN3	ENSSSCG00000005047	CDKN3	M4.0	CELL CYCLE AND TRANSCRIPTION (M4.0)	cell cycle
CDKN3	ENSSSCG00000005047	CDKN3	M4.1	CELL CYCLE (I) (M4.1)	cell cycle
CDKN3	ENSSSCG00000005047	CDKN3	M4.6	CELL DIVISION IN STIMULATED CD4 T CELLS (M4.6)	cell cycle
CDT1	ENSSSCG00000002651	CDT1	M4.0	CELL CYCLE AND TRANSCRIPTION (M4.0)	cell cycle
CDT1	ENSSSCG00000002651	CDT1	M4.1	CELL CYCLE (I) (M4.1)	cell cycle
CDT1	ENSSSCG00000002651	CDT1	M4.4	MITOTIC CELL CYCLE (M4.7)	cell cycle
CDT1	ENSSSCG00000002651	CDT1	M4.7	MITOTIC CELL CYCLE - DNA REPLICATION (M4.4)	cell cycle
CDT1	ENSSSCG00000002651	CDT1	M46	CELL DIVISION IN STIMULATED CD4+ T CELLS (M46)	NK/T cells
CDX1	ENSSSCG00000014445	CDX1	M183	TBA (M241)	various
CDX1	ENSSSCG00000014445	CDX1	M26.0	TBA (M102)	various
CDX1	ENSSSCG00000014445	CDX1	M88.0	LEUKOCYTE MIGRATION (M88.0)	inflammation
CDX1	ENSSSCG00000014445	CDX1	M90	TBA (M170)	various
CDX2	ENSSSCG00000009317	CDX2	M175	CELL DEVELOPMENT (M175)	various
CDX2	ENSSSCG00000009317	CDX2	M26.0	TBA (M102)	various
CDX2	ENSSSCG00000009317	CDX2	M88.0	LEUKOCYTE MIGRATION (M88.0)	inflammation
CEACAM5	ENSSSCG00000003047	CEACAM1	M108	TBA (M184.1)	various
CEACAM5	ENSSSCG00000003047	CEACAM1	M88.0	LEUKOCYTE MIGRATION (M88.0)	inflammation
CEACAM5	ENSSSCG00000003047	CEACAM1	M88.1	ENRICHED IN HEPATOCYTE NUCLEAR FACTORS (I) (M88.1)	various
CEACAM5	ENSSSCG00000003047	CEACAM1	M88.2	ENRICHED IN HEPATOCYTE NUCLEAR FACTORS (II) (M88.2)	various
CEACAM1	ENSSSCG00000020837	CEACAM1	M141	TBA (M201)	various
CEACAM1	ENSSSCG00000020837	CEACAM1	M37.0	IMMUNE ACTIVATION - GENERIC CLUSTER (M37.0)	inflammation
CEACAM1	ENSSSCG00000020837	CEACAM1	M88.0	LEUKOCYTE MIGRATION (M88.0)	inflammation
CEBPA	ENSSSCG00000002866	CEBPA	M11.0	ENRICHED IN MONOCYTES (II) (M11.0)	myeloid cells
CEBPA	ENSSSCG00000002866	CEBPA	M23	RA, WNT, CSF RECEPTORS NETWORK (MONOCYTES) (M23)	myeloid cells
CEBPA	ENSSSCG00000002866	CEBPA	M4.0	CELL CYCLE AND TRANSCRIPTION (M4.0)	cell cycle
CEBPA	ENSSSCG00000002866	CEBPA	M49	TRANSCRIPTION REGULATION IN CELL DEVELOPMENT (M49)	various
CEBPB	ENSSSCG00000034207	CEBPB	M198	TBA (M32.6)	various
CEBPB	ENSSSCG00000034207	CEBPB	M73	ENRICHED IN MONOCYTES (III) (M73)	myeloid cells
CEBPD	ENSSSCG00000032367	CEBPD	M11.0	ENRICHED IN MONOCYTES (II) (M11.0)	myeloid cells
CEBPD	ENSSSCG00000032367	CEBPD	M4.0	CELL CYCLE AND TRANSCRIPTION (M4.0)	cell cycle
CEBPE	ENSSSCG00000002033	CEBPE	M37.0	IMMUNE ACTIVATION - GENERIC CLUSTER (M37.0)	inflammation
CEBPE	ENSSSCG00000002033	CEBPE	M9	B CELL DEVELOPMENT (M9)	B cells
CELSR1	ENSSSCG00000031361	CELSR1	M47.1	ENRICHED IN B CELLS (II) (M47.1)	B cells
CELSR1	ENSSSCG00000031361	CELSR1	M47.2	ENRICHED IN B CELLS (III) (M47.2)	B cells
CELSR1	ENSSSCG00000031361	CELSR1	M47.3	ENRICHED IN B CELLS (IV) (M47.3)	B cells
CELSR1	ENSSSCG00000031361	CELSR1	M47.4	ENRICHED IN B CELLS (V) (M47.4)	B cells
CELSR1	ENSSSCG00000031361	CELSR1	S2	B CELL SURFACE SIGNATURE (S2)	B cells
CENPA	ENSSSCG00000038543	CENPA	M4.0	CELL CYCLE AND TRANSCRIPTION (M4.0)	cell cycle
CENPA	ENSSSCG00000038543	CENPA	M4.12	C-MYC TRANSCRIPTIONAL NETWORK (M4.12)	cell cycle
CENPA	ENSSSCG00000038543	CENPA	M4.1	CELL CYCLE (I) (M4.1)	cell cycle
CENPA	ENSSSCG00000038543	CENPA	M6	MITOTIC CELL DIVISION (M6)	cell cycle
CENPE	ENSSSCG00000023296	CENPE	M4.0	CELL CYCLE AND TRANSCRIPTION (M4.0)	cell cycle
CENPE	ENSSSCG00000023296	CENPE	M4.1	CELL CYCLE (I) (M4.1)	cell cycle
CENPE	ENSSSCG00000023296	CENPE	M4.2	PLK1 SIGNALING EVENTS (M4.2)	cell cycle
CENPE	ENSSSCG00000023296	CENPE	M4.9	MITOTIC CELL CYCLE IN STIMULATED CD4 T CELLS (M4.5)	cell cycle
CENPE	ENSSSCG00000023296	CENPE	M6	MITOTIC CELL DIVISION (M6)	cell cycle
CENPF	ENSSSCG00000015581	CENPF	M4.0	CELL CYCLE AND TRANSCRIPTION (M4.0)	cell cycle
CENPF	ENSSSCG00000015581	CENPF	M4.1	CELL CYCLE (I) (M4.1)	cell cycle
CENPF	ENSSSCG00000015581	CENPF	M4.9	MITOTIC CELL CYCLE IN STIMULATED CD4 T CELLS (M4.5)	cell cycle
CENPF	ENSSSCG00000015581	CENPF	M6	MITOTIC CELL DIVISION (M6)	cell cycle
CENPH	ENSSSCG00000027147	CENPH	M4.0	CELL CYCLE AND TRANSCRIPTION (M4.0)	cell cycle
CENPH	ENSSSCG00000027147	CENPH	M4.1	CELL CYCLE (I) (M4.1)	cell cycle
CENPH	ENSSSCG00000027147	CENPH	M6	MITOTIC CELL DIVISION (M6)	cell cycle
CENPI	ENSSSCG00000012491	CENPI	M4.0	CELL CYCLE AND TRANSCRIPTION (M4.0)	cell cycle
CENPI	ENSSSCG00000012491	CENPI	M4.1	CELL CYCLE (I) (M4.1)	cell cycle
CENPI	ENSSSCG00000012491	CENPI	M6	MITOTIC CELL DIVISION (M6)	cell cycle
CENPK	ENSSSCG00000016946	CENPK	M22.0	MISMATCH REPAIR (I) (M22.0)	cell cycle
CENPK	ENSSSCG00000016946	CENPK	M4.0	CELL CYCLE AND TRANSCRIPTION (M4.0)	cell cycle
CENPK	ENSSSCG00000016946	CENPK	M4.1	CELL CYCLE (I) (M4.1)	cell cycle
CENPK	ENSSSCG00000016946	CENPK	M4.5	MITOTIC CELL CYCLE IN STIMULATED CD4 T CELLS (M4.11)	cell cycle
CENPK	ENSSSCG00000016946	CENPK	M6	MITOTIC CELL DIVISION (M6)	cell cycle
CENPL	ENSSSCG00000015496	CENPL	M37.0	IMMUNE ACTIVATION - GENERIC CLUSTER (M37.0)	inflammation
CENPM	ENSSSCG00000035991	CENPM	M4.0	CELL CYCLE AND TRANSCRIPTION (M4.0)	cell cycle
CENPM	ENSSSCG00000035991	CENPM	M4.1	CELL CYCLE (I) (M4.1)	cell cycle
CENPM	ENSSSCG00000035991	CENPM	M4.5	MITOTIC CELL CYCLE IN STIMULATED CD4 T CELLS (M4.11)	cell cycle
CENPM	ENSSSCG00000035991	CENPM	M4.6	CELL DIVISION IN STIMULATED CD4 T CELLS (M4.6)	cell cycle
CENPM	ENSSSCG00000035991	CENPM	M6	MITOTIC CELL DIVISION (M6)	cell cycle
CENPN	ENSSSCG00000039216	CENPN	M4.0	CELL CYCLE AND TRANSCRIPTION (M4.0)	cell cycle
CENPN	ENSSSCG00000039216	CENPN	M4.1	CELL CYCLE (I) (M4.1)	cell cycle
CENPN	ENSSSCG00000039216	CENPN	M6	MITOTIC CELL DIVISION (M6)	cell cycle
CENPO	ENSSSCG00000008579	CENPO	M6	MITOTIC CELL DIVISION (M6)	cell cycle
CENPW	ENSSSCG00000035700	CENPW	M4.0	CELL CYCLE AND TRANSCRIPTION (M4.0)	cell cycle
CENPW	ENSSSCG00000035700	CENPW	M4.1	CELL CYCLE (I) (M4.1)	cell cycle
CEP120	ENSSSCG00000014239	CEP120	M147	INTRACELLULAR TRANSPORT (M147)	various
CEP152	ENSSSCG00000004657	CEP152	M4.7	MITOTIC CELL CYCLE - DNA REPLICATION (M4.4)	cell cycle
CEP55	ENSSSCG00000010477	CEP55	M4.0	CELL CYCLE AND TRANSCRIPTION (M4.0)	cell cycle
CEP55	ENSSSCG00000010477	CEP55	M4.14	RHO GTPASE CYCLE (M4.14)	various
CEP55	ENSSSCG00000010477	CEP55	M4.1	CELL CYCLE (I) (M4.1)	cell cycle
CEP55	ENSSSCG00000010477	CEP55	M4.2	PLK1 SIGNALING EVENTS (M4.2)	cell cycle
CEP55	ENSSSCG00000010477	CEP55	M4.5	MITOTIC CELL CYCLE IN STIMULATED CD4 T CELLS (M4.11)	cell cycle
CEP55	ENSSSCG00000010477	CEP55	M4.6	CELL DIVISION IN STIMULATED CD4 T CELLS (M4.6)	cell cycle
CEP72	ENSSSCG00000031800	CEP72	M4.7	MITOTIC CELL CYCLE - DNA REPLICATION (M4.4)	cell cycle
CETN3	ENSSSCG00000014151	CETN3	M169	MITOSIS (TF MOTIF CCAATNNSNNNGCG) (M169)	cell cycle
CETN3	ENSSSCG00000014151	CETN3	M194	TBA (M26.2)	various
CFD	ENSSSCG00000013418	CFD	M11.0	ENRICHED IN MONOCYTES (II) (M11.0)	myeloid cells
CFD	ENSSSCG00000013418	CFD	M11.1	BLOOD COAGULATION (M11.1)	inflammation
CFD	ENSSSCG00000013418	CFD	M112.0	COMPLEMENT ACTIVATION (I) (M112.0)	inflammation
CFD	ENSSSCG00000013418	CFD	M163	ENRICHED IN NEUTROPHILS (II) (M163)	myeloid cells
CFD	ENSSSCG00000013418	CFD	M4.0	CELL CYCLE AND TRANSCRIPTION (M4.0)	cell cycle
CFI	ENSSSCG00000009138	CFI	M112.0	COMPLEMENT ACTIVATION (I) (M112.0)	inflammation
CFI	ENSSSCG00000009138	CFI	M112.1	COMPLEMENT ACTIVATION (II) (M112.1)	inflammation
CFP	ENSSSCG00000012278	CFP	M11.0	ENRICHED IN MONOCYTES (II) (M11.0)	myeloid cells
CFP	ENSSSCG00000012278	CFP	M140	EXTRACELLULAR MATRIX, COMPLEMENT (M140)	various
CFP	ENSSSCG00000012278	CFP	M4.0	CELL CYCLE AND TRANSCRIPTION (M4.0)	cell cycle
CFTR	ENSSSCG00000016626	CFTR	M191	TRANSMEMBRANE TRANSPORT (II) (M191)	various
CH25H	ENSSSCG00000010449	CH25H	S10	RESTING DENDRITIC CELL SURFACE SIGNATURE (S10)	ag presentation
CHAC2	ENSSSCG00000037577	CHAC2	M4.0	CELL CYCLE AND TRANSCRIPTION (M4.0)	cell cycle
CHAC2	ENSSSCG00000037577	CHAC2	M4.5	MITOTIC CELL CYCLE IN STIMULATED CD4 T CELLS (M4.11)	cell cycle
CHAF1A	ENSSSCG00000013509	CHAF1A	M37.0	IMMUNE ACTIVATION - GENERIC CLUSTER (M37.0)	inflammation
CHAF1B	ENSSSCG00000012056	CHAF1B	M37.0	IMMUNE ACTIVATION - GENERIC CLUSTER (M37.0)	inflammation
CHAF1B	ENSSSCG00000012056	CHAF1B	M4.1	CELL CYCLE (I) (M4.1)	cell cycle
CHCHD3	ENSSSCG00000016545	CHCHD3	M212	PURINE NUCLEOTIDE BIOSYNTHESIS (M212)	cell cycle
CHEK1	ENSSSCG00000015215	CHEK1	M103	CELL CYCLE (III) (M103)	cell cycle
CHEK1	ENSSSCG00000015215	CHEK1	M22.0	MISMATCH REPAIR (I) (M22.0)	cell cycle
CHEK1	ENSSSCG00000015215	CHEK1	M4.0	CELL CYCLE AND TRANSCRIPTION (M4.0)	cell cycle
CHEK1	ENSSSCG00000015215	CHEK1	M4.10	CELL CYCLE (II) (M4.10)	cell cycle
CHEK1	ENSSSCG00000015215	CHEK1	M4.1	CELL CYCLE (I) (M4.1)	cell cycle
CHEK2	ENSSSCG00000034864	CHEK2	M103	CELL CYCLE (III) (M103)	cell cycle
CHI3L1	ENSSSCG00000015476	CHI3L1	M37.0	IMMUNE ACTIVATION - GENERIC CLUSTER (M37.0)	inflammation
CHI3L1	ENSSSCG00000015476	CHI3L1	M37.1	ENRICHED IN NEUTROPHILS (I) (M37.1)	myeloid cells
CHI3L1	ENSSSCG00000015476	CHI3L1	M81	ENRICHED IN MYELOID CELLS AND MONOCYTES (M81)	myeloid cells
CHI3L2	ENSSSCG00000006796	CHI3L2	M126	DOUBLE POSITIVE THYMOCYTES (M126)	NK/T cells
CHI3L2	ENSSSCG00000006796	CHI3L2	M189	EXTRACELLULAR REGION CLUSTER (GO) (M189)	various
CHI3L2	ENSSSCG00000006796	CHI3L2	M37.0	IMMUNE ACTIVATION - GENERIC CLUSTER (M37.0)	inflammation
CHI3L2	ENSSSCG00000006796	CHI3L2	M60	LYMPHOCYTE GENERIC CLUSTER (M60)	various
CHIT1	ENSSSCG00000015477	CHIT1	M2.1	EXTRACELLULAR MATRIX (II) (M2.1)	various
CHIT1	ENSSSCG00000015477	CHIT1	M37.0	IMMUNE ACTIVATION - GENERIC CLUSTER (M37.0)	inflammation
CHL1	ENSSSCG00000011524	CHL1	M166	TBA (M214)	various
CHL1	ENSSSCG00000011524	CHL1	M170	TBA (M218)	various
CHL1	ENSSSCG00000011524	CHL1	M206	WNT SIGNALING PATHWAY (M206)	various
CHL1	ENSSSCG00000011524	CHL1	M51	CELL ADHESION (GO) (M117)	various
CHL1	ENSSSCG00000011524	CHL1	S2	B CELL SURFACE SIGNATURE (S2)	B cells
CHL1	ENSSSCG00000011524	CHL1	S9	MEMORY B CELL SURFACE SIGNATURE (S9)	B cells
CHRDL1	ENSSSCG00000012576	CHRDL1	M102	TBA (M180)	various
CHRDL1	ENSSSCG00000012576	CHRDL1	M166	TBA (M214)	various
CHRM2	ENSSSCG00000032532	CHRM2	S2	B CELL SURFACE SIGNATURE (S2)	B cells
CHRNB4	ENSSSCG00000001753	CHRNB4	S2	B CELL SURFACE SIGNATURE (S2)	B cells
CHRNB4	ENSSSCG00000001753	CHRNB4	S8	NAIVE B CELL SURFACE SIGNATURE (S8)	B cells
CHST15	ENSSSCG00000029482	CHST15	M11.0	ENRICHED IN MONOCYTES (II) (M11.0)	myeloid cells
CHST15	ENSSSCG00000029482	CHST15	M12	CD28 COSTIMULATION (M12)	NK/T cells
CHST15	ENSSSCG00000029482	CHST15	M4.0	CELL CYCLE AND TRANSCRIPTION (M4.0)	cell cycle
CHST15	ENSSSCG00000029482	CHST15	M4.3	MYELOID CELL ENRICHED RECEPTORS AND TRANSPORTERS (M4.3)	myeloid cells
CHUK	ENSSSCG00000010548	CHUK	M180	TBA (M236)	various
CHUK	ENSSSCG00000010548	CHUK	M205	TBA (M41.1)	various
CHUK	ENSSSCG00000010548	CHUK	M214	TBA (M55)	various
TLR1	ENSSSCG00000026583	TLR1	M5.0	REGULATION OF ANTIGEN PRESENTATION AND IMMUNE RESPONSE (M5.0)	ag presentation
CIDEC	ENSSSCG00000011557	CIDEC	M249	TBA (M99)	various
CIITA	ENSSSCG00000007901	CIITA	M134	MEMBRANE, ER PROTEINS (M134)	various
CIITA	ENSSSCG00000007901	CIITA	M37.0	IMMUNE ACTIVATION - GENERIC CLUSTER (M37.0)	inflammation
CIITA	ENSSSCG00000007901	CIITA	M47.3	ENRICHED IN B CELLS (IV) (M47.3)	B cells
CISH	ENSSSCG00000040581	CISH	M59	CCR1, 7 AND CELL SIGNALLING	inflammation
CKAP2	ENSSSCG00000009378	CKAP2	M37.0	IMMUNE ACTIVATION - GENERIC CLUSTER (M37.0)	inflammation
CKAP2	ENSSSCG00000009378	CKAP2	M37.3	CELL DIVISION - E2F TRANSCRIPTION NETWORK (M4.8)	cell cycle
CKAP2L	ENSSSCG00000008089	CKAP2L	M4.0	CELL CYCLE AND TRANSCRIPTION (M4.0)	cell cycle
CKAP2L	ENSSSCG00000008089	CKAP2L	M4.2	PLK1 SIGNALING EVENTS (M4.2)	cell cycle
CKAP5	ENSSSCG00000013249	CKAP5	M4.7	MITOTIC CELL CYCLE - DNA REPLICATION (M4.4)	cell cycle
CKS2	ENSSSCG00000021161	CKS2	M4.0	CELL CYCLE AND TRANSCRIPTION (M4.0)	cell cycle
CKS2	ENSSSCG00000021161	CKS2	M4.12	C-MYC TRANSCRIPTIONAL NETWORK (M4.12)	cell cycle
CKS2	ENSSSCG00000021161	CKS2	M4.1	CELL CYCLE (I) (M4.1)	cell cycle
CLCA4	ENSSSCG00000006932	CLCA4	S2	B CELL SURFACE SIGNATURE (S2)	B cells
CLCA4	ENSSSCG00000006932	CLCA4	S8	NAIVE B CELL SURFACE SIGNATURE (S8)	B cells
CLDN17	ENSSSCG00000012031	CLDN17	S9	MEMORY B CELL SURFACE SIGNATURE (S9)	B cells
CLDN2	ENSSSCG00000037234	CLDN2	M149	TBA (M205)	various
CLDN2	ENSSSCG00000037234	CLDN2	M26.2	TBA (M105)	various
CLDN23	ENSSSCG00000006966	CLDN23	S10	RESTING DENDRITIC CELL SURFACE SIGNATURE (S10)	ag presentation
CLDN23	ENSSSCG00000006966	CLDN23	S5	DC SURFACE SIGNATURE (S5)	ag presentation
CLDN4	ENSSSCG00000007718	CLDN4	M133.0	CELL ADHESION, MEMBRANE (M133)	various
CLDN4	ENSSSCG00000007718	CLDN4	M133.1	CELL CELL ADHESION (M133.1)	various
CLDN4	ENSSSCG00000007718	CLDN4	M162.0	PLASMA MEMBRANE, CELL JUNCTION (M162.0)	various
CLDN4	ENSSSCG00000007718	CLDN4	M162.1	CELL JUNCTION (GO) (M4.13)	various
CLDN4	ENSSSCG00000007718	CLDN4	M88.0	LEUKOCYTE MIGRATION (M88.0)	inflammation
CLDN7	ENSSSCG00000017934	CLDN7	M133.0	CELL ADHESION, MEMBRANE (M133)	various
CLDN7	ENSSSCG00000017934	CLDN7	M133.1	CELL CELL ADHESION (M133.1)	various
CLDN7	ENSSSCG00000017934	CLDN7	M162.0	PLASMA MEMBRANE, CELL JUNCTION (M162.0)	various
CLDN7	ENSSSCG00000017934	CLDN7	M162.1	CELL JUNCTION (GO) (M4.13)	various
CLDN7	ENSSSCG00000017934	CLDN7	M88.0	LEUKOCYTE MIGRATION (M88.0)	inflammation
CLDN8	ENSSSCG00000012030	CLDN8	S2	B CELL SURFACE SIGNATURE (S2)	B cells
CLDND1	ENSSSCG00000011980	CLDND1	S7	CD4 T CELL SURFACE SIGNATURE TH2-STIMULATED (S7)	NK/T cells
CLEC11A	ENSSSCG00000036814	CLEC11A	M105	TBA (M184.0)	various
CLEC11A	ENSSSCG00000036814	CLEC11A	M114.0	TBA (M185)	various
CLEC12A	ENSSSCG00000039287	CLEC12A	M37.0	IMMUNE ACTIVATION - GENERIC CLUSTER (M37.0)	inflammation
CLEC12A	ENSSSCG00000039287	CLEC12A	S4	MONOCYTE SURFACE SIGNATURE (S4)	myeloid cells
CLEC12B	ENSSSCG00000000651	CLEC12B	S4	MONOCYTE SURFACE SIGNATURE (S4)	myeloid cells
CLEC14A	ENSSSCG00000023760	CLEC14A	M37.0	IMMUNE ACTIVATION - GENERIC CLUSTER (M37.0)	inflammation
CLEC4A	ENSSSCG00000040826	CLEC4A	M11.0	ENRICHED IN MONOCYTES (II) (M11.0)	myeloid cells
CLEC4A	ENSSSCG00000040826	CLEC4A	M4.0	CELL CYCLE AND TRANSCRIPTION (M4.0)	cell cycle
CLEC4A	ENSSSCG00000040826	CLEC4A	M4.3	MYELOID CELL ENRICHED RECEPTORS AND TRANSPORTERS (M4.3)	myeloid cells
CLEC4D	ENSSSCG00000031242	CLEC4D	M37.0	IMMUNE ACTIVATION - GENERIC CLUSTER (M37.0)	inflammation
CLEC4E	ENSSSCG00000038418	CLEC4E	M11.0	ENRICHED IN MONOCYTES (II) (M11.0)	myeloid cells
CLEC4E	ENSSSCG00000038418	CLEC4E	M4.0	CELL CYCLE AND TRANSCRIPTION (M4.0)	cell cycle
CLEC5A	ENSSSCG00000021933	CLEC5A	M168	ENRICHED IN DENDRITIC CELLS (M168)	ag presentation
CLEC5A	ENSSSCG00000021933	CLEC5A	M37.0	IMMUNE ACTIVATION - GENERIC CLUSTER (M37.0)	inflammation
CLEC5A	ENSSSCG00000021933	CLEC5A	M81	ENRICHED IN MYELOID CELLS AND MONOCYTES (M81)	myeloid cells
CLEC7A	ENSSSCG00000000648	CLEC7A	M11.0	ENRICHED IN MONOCYTES (II) (M11.0)	myeloid cells
CLEC7A	ENSSSCG00000000648	CLEC7A	M4.0	CELL CYCLE AND TRANSCRIPTION (M4.0)	cell cycle
THEMIS	ENSSSCG00000024392	THEMIS	M5.0	REGULATION OF ANTIGEN PRESENTATION AND IMMUNE RESPONSE (M5.0)	ag presentation
CLGN	ENSSSCG00000026360	CLGN	M114.0	TBA (M185)	various
CLIC3	ENSSSCG00000037395	CLIC3	M7.2	ENRICHED IN NK CELLS (I) (M7.2)	NK/T cells
CLINT1	ENSSSCG00000017047	CLINT1	M147	INTRACELLULAR TRANSPORT (M147)	various
CLIP4	ENSSSCG00000008535	CLIP4	M60	LYMPHOCYTE GENERIC CLUSTER (M60)	various
CLK1	ENSSSCG00000016095	CLK1	M101	PHOSPHATIDYLINOSITOL SIGNALING SYSTEM (M101)	various
CLK1	ENSSSCG00000016095	CLK1	M128	TBA (M193)	various
CLK1	ENSSSCG00000016095	CLK1	M213	REGULATION OF TRANSCRIPTION, TRANSCRIPTION FACTORS (M213)	various
CLK4	ENSSSCG00000014028	CLK4	M213	REGULATION OF TRANSCRIPTION, TRANSCRIPTION FACTORS (M213)	various
CLPTM1	ENSSSCG00000003085	CLPTM1	M32.2	CORO1A-DEF6 NETWORK (I) (M32.2)	various
CLPTM1	ENSSSCG00000003085	CLPTM1	M32.3	KLF12 TARGETS NETWORK (M32.3)	various
CLPTM1L	ENSSSCG00000017119	CLPTM1L	S3	PLASMA CELL SURFACE SIGNATURE (S3)	B cells
CLRN3	ENSSSCG00000010753	CLRN3	M149	TBA (M205)	various
CLRN3	ENSSSCG00000010753	CLRN3	M26.0	TBA (M102)	various
CLRN3	ENSSSCG00000010753	CLRN3	M26.1	TBA (M104)	various
CLRN3	ENSSSCG00000010753	CLRN3	M26.2	TBA (M105)	various
CLSPN	ENSSSCG00000003628	CLSPN	M4.2	PLK1 SIGNALING EVENTS (M4.2)	cell cycle
CLU	ENSSSCG00000009668	CLU	M112.1	COMPLEMENT ACTIVATION (II) (M112.1)	inflammation
CLU	ENSSSCG00000009668	CLU	M81	ENRICHED IN MYELOID CELLS AND MONOCYTES (M81)	myeloid cells
CLU	ENSSSCG00000009668	CLU	M85	PLATELET ACTIVATION AND DEGRANULATION (M85)	inflammation
CMPK1	ENSSSCG00000003885	CMPK1	M211	TBA (M48)	various
CMPK2	ENSSSCG00000008647	CMPK2	M131	TBA (M194)	various
CMTM2	ENSSSCG00000031837	CMTM2	M37.0	IMMUNE ACTIVATION - GENERIC CLUSTER (M37.0)	inflammation
CMTM2	ENSSSCG00000031837	CMTM2	M37.1	ENRICHED IN NEUTROPHILS (I) (M37.1)	myeloid cells
CMTM8	ENSSSCG00000022618	CMTM8	M189	EXTRACELLULAR REGION CLUSTER (GO) (M189)	various
CNN1	ENSSSCG00000013614	CNN1	M195	MUSCLE CONTRACTION, SRF TARGETS (M195)	various
CNOT3	ENSSSCG00000003264	CNOT3	M32.3	KLF12 TARGETS NETWORK (M32.3)	various
CNOT3	ENSSSCG00000003264	CNOT3	M32.4	CORO1A-DEF6 NETWORK (II) (M32.4)	various
CNR1	ENSSSCG00000004309	CNR1	S2	B CELL SURFACE SIGNATURE (S2)	B cells
CNR1	ENSSSCG00000004309	CNR1	S8	NAIVE B CELL SURFACE SIGNATURE (S8)	B cells
CNTNAP3	ENSSSCG00000033204	CNTNAP3	S2	B CELL SURFACE SIGNATURE (S2)	B cells
CNTNAP3	ENSSSCG00000033204	CNTNAP3	S8	NAIVE B CELL SURFACE SIGNATURE (S8)	B cells
COL10A1	ENSSSCG00000004436	COL10A1	M210	EXTRACELLULAR MATRIX, COLLAGEN (M210)	various
COL11A1	ENSSSCG00000006857	COL11A1	M175	CELL DEVELOPMENT (M175)	various
COL11A1	ENSSSCG00000006857	COL11A1	M210	EXTRACELLULAR MATRIX, COLLAGEN (M210)	various
COL12A1	ENSSSCG00000004484	COL12A1	M210	EXTRACELLULAR MATRIX, COLLAGEN (M210)	various
COL14A1	ENSSSCG00000005997	COL14A1	M210	EXTRACELLULAR MATRIX, COLLAGEN (M210)	various
COL16A1	ENSSSCG00000003603	COL16A1	M184.0	TBA (M242)	various
COL16A1	ENSSSCG00000003603	COL16A1	M70.0	TBA (M141)	various
COL1A1	ENSSSCG00000036135	COL1A1	M1.0	INTEGRIN CELL SURFACE INTERACTIONS (I) (M1.0)	inflammation
COL1A1	ENSSSCG00000036135	COL1A1	M1.1	INTEGRIN CELL SURFACE INTERACTIONS (II) (M1.1)	inflammation
COL1A1	ENSSSCG00000036135	COL1A1	M110	AXON GUIDANCE (M110)	various
COL1A1	ENSSSCG00000036135	COL1A1	M195	MUSCLE CONTRACTION, SRF TARGETS (M195)	various
COL1A1	ENSSSCG00000036135	COL1A1	M2.0	EXTRACELLULAR MATRIX (I) (M2.0)	various
COL1A1	ENSSSCG00000036135	COL1A1	M2.1	EXTRACELLULAR MATRIX (II) (M2.1)	various
COL1A1	ENSSSCG00000036135	COL1A1	M42	PLATELET ACTIVATION (III) (M42)	inflammation
COL1A1	ENSSSCG00000036135	COL1A1	M51	CELL ADHESION (GO) (M117)	various
COL1A1	ENSSSCG00000036135	COL1A1	M82	SIGNAL TRANSDUCTION, PLASMA MEMBRANE (M82)	various
COL1A1	ENSSSCG00000036135	COL1A1	M85	PLATELET ACTIVATION AND DEGRANULATION (M85)	inflammation
COL1A2	ENSSSCG00000015326	COL1A2	M0	TARGETS OF FOSL1/2 (M0)	various
COL1A2	ENSSSCG00000015326	COL1A2	M1.0	INTEGRIN CELL SURFACE INTERACTIONS (I) (M1.0)	inflammation
COL1A2	ENSSSCG00000015326	COL1A2	M1.1	INTEGRIN CELL SURFACE INTERACTIONS (II) (M1.1)	inflammation
COL1A2	ENSSSCG00000015326	COL1A2	M110	AXON GUIDANCE (M110)	various
COL1A2	ENSSSCG00000015326	COL1A2	M2.0	EXTRACELLULAR MATRIX (I) (M2.0)	various
COL1A2	ENSSSCG00000015326	COL1A2	M2.1	EXTRACELLULAR MATRIX (II) (M2.1)	various
COL1A2	ENSSSCG00000015326	COL1A2	M2.2	EXTRACELLULAR MATRIX (III) (M2.2)	various
COL1A2	ENSSSCG00000015326	COL1A2	M77	COLLAGEN, TGFB FAMILY ET AL (M77)	various
COL1A2	ENSSSCG00000015326	COL1A2	M82	SIGNAL TRANSDUCTION, PLASMA MEMBRANE (M82)	various
COL1A2	ENSSSCG00000015326	COL1A2	M85	PLATELET ACTIVATION AND DEGRANULATION (M85)	inflammation
COL23A1	ENSSSCG00000014029	COL23A1	M135.1	ENRICHED IN PLASMA MEMBRANE PROTEINS (II) (M135.1)	various
COL3A1	ENSSSCG00000016034	COL3A1	M1.0	INTEGRIN CELL SURFACE INTERACTIONS (I) (M1.0)	inflammation
COL3A1	ENSSSCG00000016034	COL3A1	M116	TBA (M186)	various
COL3A1	ENSSSCG00000016034	COL3A1	M2.0	EXTRACELLULAR MATRIX (I) (M2.0)	various
COL3A1	ENSSSCG00000016034	COL3A1	M2.1	EXTRACELLULAR MATRIX (II) (M2.1)	various
COL3A1	ENSSSCG00000016034	COL3A1	M2.2	EXTRACELLULAR MATRIX (III) (M2.2)	various
COL3A1	ENSSSCG00000016034	COL3A1	M24	CELL ACTIVATION (IL15, IL-23, TNF) (M24)	inflammation
COL3A1	ENSSSCG00000016034	COL3A1	M51	CELL ADHESION (GO) (M117)	various
COL3A1	ENSSSCG00000016034	COL3A1	M77	COLLAGEN, TGFB FAMILY ET AL (M77)	various
COL4A2	ENSSSCG00000009545	COL4A2	M1.0	INTEGRIN CELL SURFACE INTERACTIONS (I) (M1.0)	inflammation
COL4A2	ENSSSCG00000009545	COL4A2	M1.1	INTEGRIN CELL SURFACE INTERACTIONS (II) (M1.1)	inflammation
COL4A2	ENSSSCG00000009545	COL4A2	M2.0	EXTRACELLULAR MATRIX (I) (M2.0)	various
COL4A2	ENSSSCG00000009545	COL4A2	M2.1	EXTRACELLULAR MATRIX (II) (M2.1)	various
COL4A2	ENSSSCG00000009545	COL4A2	M77	COLLAGEN, TGFB FAMILY ET AL (M77)	various
COL4A5	ENSSSCG00000012572	COL4A5	M1.1	INTEGRIN CELL SURFACE INTERACTIONS (II) (M1.1)	inflammation
COL5A1	ENSSSCG00000005751	COL5A1	M1.0	INTEGRIN CELL SURFACE INTERACTIONS (I) (M1.0)	inflammation
COL5A1	ENSSSCG00000005751	COL5A1	M110	AXON GUIDANCE (M110)	various
COL5A1	ENSSSCG00000005751	COL5A1	M175	CELL DEVELOPMENT (M175)	various
COL5A1	ENSSSCG00000005751	COL5A1	M2.0	EXTRACELLULAR MATRIX (I) (M2.0)	various
COL5A1	ENSSSCG00000005751	COL5A1	M2.1	EXTRACELLULAR MATRIX (II) (M2.1)	various
COL5A1	ENSSSCG00000005751	COL5A1	M2.2	EXTRACELLULAR MATRIX (III) (M2.2)	various
COL5A1	ENSSSCG00000005751	COL5A1	M30	CELL MOVEMENT, ADHESION & PLATELET ACTIVATION (M30)	inflammation
COL5A1	ENSSSCG00000005751	COL5A1	M51	CELL ADHESION (GO) (M117)	various
COL5A2	ENSSSCG00000016035	COL5A2	M1.0	INTEGRIN CELL SURFACE INTERACTIONS (I) (M1.0)	inflammation
COL5A2	ENSSSCG00000016035	COL5A2	M2.0	EXTRACELLULAR MATRIX (I) (M2.0)	various
COL5A2	ENSSSCG00000016035	COL5A2	M2.1	EXTRACELLULAR MATRIX (II) (M2.1)	various
COL5A2	ENSSSCG00000016035	COL5A2	M2.2	EXTRACELLULAR MATRIX (III) (M2.2)	various
COL5A2	ENSSSCG00000016035	COL5A2	M77	COLLAGEN, TGFB FAMILY ET AL (M77)	various
COL6A2	ENSSSCG00000028022	COL6A2	M1.0	INTEGRIN CELL SURFACE INTERACTIONS (I) (M1.0)	inflammation
COL6A2	ENSSSCG00000028022	COL6A2	M2.0	EXTRACELLULAR MATRIX (I) (M2.0)	various
COL6A2	ENSSSCG00000028022	COL6A2	M2.1	EXTRACELLULAR MATRIX (II) (M2.1)	various
COL6A2	ENSSSCG00000028022	COL6A2	M77	COLLAGEN, TGFB FAMILY ET AL (M77)	various
COL6A3	ENSSSCG00000027331	COL6A3	M1.0	INTEGRIN CELL SURFACE INTERACTIONS (I) (M1.0)	inflammation
COL6A3	ENSSSCG00000027331	COL6A3	M2.0	EXTRACELLULAR MATRIX (I) (M2.0)	various
COL6A3	ENSSSCG00000027331	COL6A3	M210	EXTRACELLULAR MATRIX, COLLAGEN (M210)	various
COL6A3	ENSSSCG00000027331	COL6A3	M77	COLLAGEN, TGFB FAMILY ET AL (M77)	various
COL8A1	ENSSSCG00000011973	COL8A1	M158.0	INTERFERON ALPHA RESPONSE (I) (M158.0)	IFN-I
COL8A2	ENSSSCG00000033641	COL8A2	M210	EXTRACELLULAR MATRIX, COLLAGEN (M210)	various
COLEC12	ENSSSCG00000040397	COLEC12	S11	ACTIVATED (LPS) DENDRITIC CELL SURFACE SIGNATURE (S11)	ag presentation
COLEC12	ENSSSCG00000040397	COLEC12	S5	DC SURFACE SIGNATURE (S5)	ag presentation
COMP	ENSSSCG00000013916	COMP	M210	EXTRACELLULAR MATRIX, COLLAGEN (M210)	various
COPB2	ENSSSCG00000011662	COPB2	M237	GOLGI MEMBRANE (II) (M237)	various
COPE	ENSSSCG00000027840	COPE	M136	TBA (M197)	various
COPS5	ENSSSCG00000006203	COPS5	M144	CELL CYCLE, ATP BINDING (M144)	cell cycle
COPS5	ENSSSCG00000006203	COPS5	M227	TRANSLATION INITIATION (M227)	various
CORO1A	ENSSSCG00000038055	CORO1A	M109	RECEPTORS, CELL MIGRATION (M109)	inflammation
CORO1A	ENSSSCG00000038055	CORO1A	M117	CELL ADHESION (LYMPHOCYTE HOMING) (M21)	inflammation
CORO1A	ENSSSCG00000038055	CORO1A	M32.0	PLATELET ACTIVATION (I) (M32.0)	inflammation
CORO1A	ENSSSCG00000038055	CORO1A	M32.2	CORO1A-DEF6 NETWORK (I) (M32.2)	various
CORO1A	ENSSSCG00000038055	CORO1A	M32.3	KLF12 TARGETS NETWORK (M32.3)	various
CORO1A	ENSSSCG00000038055	CORO1A	M32.4	CORO1A-DEF6 NETWORK (II) (M32.4)	various
CORO1A	ENSSSCG00000038055	CORO1A	M7.1	T CELL ACTIVATION (I) (M7.1)	NK/T cells
CORO2A	ENSSSCG00000005375	CORO2A	M37.0	IMMUNE ACTIVATION - GENERIC CLUSTER (M37.0)	inflammation
CORO2B	ENSSSCG00000004962	CORO2B	M134	MEMBRANE, ER PROTEINS (M134)	various
COX5A	ENSSSCG00000024316	COX5A	M219	RESPIRATORY ELECTRON TRANSPORT CHAIN (MITOCHONDRION) (M219)	various
COX5A	ENSSSCG00000024316	COX5A	M231	RESPIRATORY ELECTRON TRANSPORT CHAIN (MITOCHONDRION) (M231)	various
COX5B	ENSSSCG00000008195	COX5B	M219	RESPIRATORY ELECTRON TRANSPORT CHAIN (MITOCHONDRION) (M219)	various
COX6A1	ENSSSCG00000039265	COX6A1	M216	RESPIRATORY ELECTRON TRANSPORT CHAIN (MITOCHONDRION) (M216)	various
COX6A1	ENSSSCG00000039265	COX6A1	M219	RESPIRATORY ELECTRON TRANSPORT CHAIN (MITOCHONDRION) (M219)	various
COX6C	ENSSSCG00000006070	COX6C	M216	RESPIRATORY ELECTRON TRANSPORT CHAIN (MITOCHONDRION) (M216)	various
COX6C	ENSSSCG00000006070	COX6C	M219	RESPIRATORY ELECTRON TRANSPORT CHAIN (MITOCHONDRION) (M219)	various
COX7A2L	ENSSSCG00000008466	COX7A2L	M219	RESPIRATORY ELECTRON TRANSPORT CHAIN (MITOCHONDRION) (M219)	various
COX7B	ENSSSCG00000032129	COX7B	M216	RESPIRATORY ELECTRON TRANSPORT CHAIN (MITOCHONDRION) (M216)	various
COX7B	ENSSSCG00000032129	COX7B	M219	RESPIRATORY ELECTRON TRANSPORT CHAIN (MITOCHONDRION) (M219)	various
COX7C	ENSSSCG00000040325	COX7C	M216	RESPIRATORY ELECTRON TRANSPORT CHAIN (MITOCHONDRION) (M216)	various
COX7C	ENSSSCG00000040325	COX7C	M219	RESPIRATORY ELECTRON TRANSPORT CHAIN (MITOCHONDRION) (M219)	various
CPEB3	ENSSSCG00000010468	CPEB3	M186	TBA (M246)	various
CPNE1	ENSSSCG00000007306	CPNE1	M32.6	TBA (M114.0)	various
CPNE2	ENSSSCG00000021519	CPNE2	M105	TBA (M184.0)	various
CPNE2	ENSSSCG00000021519	CPNE2	M114.0	TBA (M185)	various
CPNE5	ENSSSCG00000001567	CPNE5	M156.0	PLASMA CELLS & B CELLS, IMMUNOGLOBULINS (M156.0)	B cells
CPNE5	ENSSSCG00000001567	CPNE5	M47.3	ENRICHED IN B CELLS (IV) (M47.3)	B cells
CPNE8	ENSSSCG00000000778	CPNE8	M17.0	HOX CLUSTER I (M17.0)	various
CPNE8	ENSSSCG00000000778	CPNE8	M96	HOX CLUSTER V (M96)	various
CPOX	ENSSSCG00000011978	CPOX	M171	HEME BIOSYNTHESIS (I) (M171)	various
CPOX	ENSSSCG00000011978	CPOX	M222	HEME BIOSYNTHESIS (II) (M222)	various
CPPED1	ENSSSCG00000024206	CPPED1	M11.0	ENRICHED IN MONOCYTES (II) (M11.0)	myeloid cells
CPPED1	ENSSSCG00000024206	CPPED1	M198	TBA (M32.6)	various
CPPED1	ENSSSCG00000024206	CPPED1	M4.0	CELL CYCLE AND TRANSCRIPTION (M4.0)	cell cycle
CPVL	ENSSSCG00000016688	CPVL	M11.0	ENRICHED IN MONOCYTES (II) (M11.0)	myeloid cells
CPVL	ENSSSCG00000016688	CPVL	M4.0	CELL CYCLE AND TRANSCRIPTION (M4.0)	cell cycle
CPVL	ENSSSCG00000016688	CPVL	M66	TBA (M137)	various
CR2	ENSSSCG00000028674	CR2	M47.0	ENRICHED IN B CELLS (I) (M47.0)	B cells
CR2	ENSSSCG00000028674	CR2	M47.1	ENRICHED IN B CELLS (II) (M47.1)	B cells
CR2	ENSSSCG00000028674	CR2	M69	ENRICHED IN B CELLS (VI) (M69)	B cells
CR2	ENSSSCG00000028674	CR2	S2	B CELL SURFACE SIGNATURE (S2)	B cells
CRABP2	ENSSSCG00000006472	CRABP2	M26.0	TBA (M102)	various
CRABP2	ENSSSCG00000006472	CRABP2	M90	TBA (M170)	various
CREB5	ENSSSCG00000016690	CREB5	M37.0	IMMUNE ACTIVATION - GENERIC CLUSTER (M37.0)	inflammation
CREB5	ENSSSCG00000016690	CREB5	M37.1	ENRICHED IN NEUTROPHILS (I) (M37.1)	myeloid cells
CREBBP	ENSSSCG00000007951	CREBBP	M242	TBA (M80)	various
CREBZF	ENSSSCG00000014907	CREBZF	M213	REGULATION OF TRANSCRIPTION, TRANSCRIPTION FACTORS (M213)	various
CRIM1	ENSSSCG00000008504	CRIM1	M104	TBA (M183)	various
CRIM1	ENSSSCG00000008504	CRIM1	M80	TBA (M166)	various
CRIM1	ENSSSCG00000008504	CRIM1	S10	RESTING DENDRITIC CELL SURFACE SIGNATURE (S10)	ag presentation
CRIM1	ENSSSCG00000008504	CRIM1	S5	DC SURFACE SIGNATURE (S5)	ag presentation
CRISPLD2	ENSSSCG00000002669	CRISPLD2	M11.0	ENRICHED IN MONOCYTES (II) (M11.0)	myeloid cells
CRISPLD2	ENSSSCG00000002669	CRISPLD2	M140	EXTRACELLULAR MATRIX, COMPLEMENT (M140)	various
CRISPLD2	ENSSSCG00000002669	CRISPLD2	M37.0	IMMUNE ACTIVATION - GENERIC CLUSTER (M37.0)	inflammation
CRNKL1	ENSSSCG00000038587	CRNKL1	M194	TBA (M26.2)	various
CRNKL1	ENSSSCG00000038587	CRNKL1	M236	TBA (M72.2)	various
CRTAM	ENSSSCG00000015137	CRTAM	M7.1	T CELL ACTIVATION (I) (M7.1)	NK/T cells
CRTAM	ENSSSCG00000015137	CRTAM	M7.3	T CELL ACTIVATION (II) (M7.3)	NK/T cells
CRTAM	ENSSSCG00000015137	CRTAM	M93	TBA (M174)	various
CRY1	ENSSSCG00000000164	CRY1	M229	TBA (M72.0)	various
CRYBB3	ENSSSCG00000009954	CRYBB3	M233	TBA (M72.1)	various
CSE1L	ENSSSCG00000025534	CSE1L	M37.0	IMMUNE ACTIVATION - GENERIC CLUSTER (M37.0)	inflammation
CSF1R	ENSSSCG00000014441	CSF1R	M11.0	ENRICHED IN MONOCYTES (II) (M11.0)	myeloid cells
CSF1R	ENSSSCG00000014441	CSF1R	M23	RA, WNT, CSF RECEPTORS NETWORK (MONOCYTES) (M23)	myeloid cells
CSF1R	ENSSSCG00000014441	CSF1R	M3	REGULATION OF SIGNAL TRANSDUCTION (M3)	various
CSF1R	ENSSSCG00000014441	CSF1R	M4.0	CELL CYCLE AND TRANSCRIPTION (M4.0)	cell cycle
CSF1R	ENSSSCG00000014441	CSF1R	M50	CD1 AND OTHER DC RECEPTORS (M50)	ag presentation
CSF1R	ENSSSCG00000014441	CSF1R	M81	ENRICHED IN MYELOID CELLS AND MONOCYTES (M81)	myeloid cells
CSF1R	ENSSSCG00000014441	CSF1R	S10	RESTING DENDRITIC CELL SURFACE SIGNATURE (S10)	ag presentation
CSF2	ENSSSCG00000023737	CSF2	M115	CYTOKINES - RECEPTERS CLUSTER (M115)	inflammation
CSF2RA	ENSSSCG00000030088	CSF2RA	M11.0	ENRICHED IN MONOCYTES (II) (M11.0)	myeloid cells
CSF2RA	ENSSSCG00000030088	CSF2RA	M165	ENRICHED IN ACTIVATED DENDRITIC CELLS (II) (M165)	ag presentation
CSF2RA	ENSSSCG00000030088	CSF2RA	M23	RA, WNT, CSF RECEPTORS NETWORK (MONOCYTES) (M23)	myeloid cells
CSF2RA	ENSSSCG00000030088	CSF2RA	M4.0	CELL CYCLE AND TRANSCRIPTION (M4.0)	cell cycle
CSF2RA	ENSSSCG00000030088	CSF2RA	M50	CD1 AND OTHER DC RECEPTORS (M50)	ag presentation
CSF2RB	ENSSSCG00000000136	CSF2RB	M165	ENRICHED IN ACTIVATED DENDRITIC CELLS (II) (M165)	ag presentation
CSF2RB	ENSSSCG00000000136	CSF2RB	M37.0	IMMUNE ACTIVATION - GENERIC CLUSTER (M37.0)	inflammation
CSF2RB	ENSSSCG00000000136	CSF2RB	S11	ACTIVATED (LPS) DENDRITIC CELL SURFACE SIGNATURE (S11)	ag presentation
CSF2RB	ENSSSCG00000000136	CSF2RB	S5	DC SURFACE SIGNATURE (S5)	ag presentation
CSF3	ENSSSCG00000017488	CSF3	M115	CYTOKINES - RECEPTERS CLUSTER (M115)	inflammation
CSF3	ENSSSCG00000017488	CSF3	M184.0	TBA (M242)	various
CSF3	ENSSSCG00000017488	CSF3	M57	IMMUREGULATION - MONOCYTES, T AND B CELLS (M57)	B cells
CSF3R	ENSSSCG00000025795	CSF3R	M11.0	ENRICHED IN MONOCYTES (II) (M11.0)	myeloid cells
CSF3R	ENSSSCG00000025795	CSF3R	M16	TLR AND INFLAMMATORY SIGNALING (M16)	inflammation
CSF3R	ENSSSCG00000025795	CSF3R	M23	RA, WNT, CSF RECEPTORS NETWORK (MONOCYTES) (M23)	myeloid cells
CSF3R	ENSSSCG00000025795	CSF3R	M37.1	ENRICHED IN NEUTROPHILS (I) (M37.1)	myeloid cells
CSF3R	ENSSSCG00000025795	CSF3R	M4.0	CELL CYCLE AND TRANSCRIPTION (M4.0)	cell cycle
CSF3R	ENSSSCG00000025795	CSF3R	M55	TBA (M136)	various
CSF3R	ENSSSCG00000025795	CSF3R	S4	MONOCYTE SURFACE SIGNATURE (S4)	myeloid cells
CSGALNACT1	ENSSSCG00000007005	CSGALNACT1	M113	GOLGI MEMBRANE (I) (M113)	various
SYK	ENSSSCG00000009589	SYK	M5.0	REGULATION OF ANTIGEN PRESENTATION AND IMMUNE RESPONSE (M5.0)	ag presentation
CSMD1	ENSSSCG00000015748	CSMD1	S2	B CELL SURFACE SIGNATURE (S2)	B cells
CSMD1	ENSSSCG00000015748	CSMD1	S9	MEMORY B CELL SURFACE SIGNATURE (S9)	B cells
CSPG4	ENSSSCG00000001873	CSPG4	S2	B CELL SURFACE SIGNATURE (S2)	B cells
CST3	ENSSSCG00000037360	CST3	M11.0	ENRICHED IN MONOCYTES (II) (M11.0)	myeloid cells
CST3	ENSSSCG00000037360	CST3	M2.1	EXTRACELLULAR MATRIX (II) (M2.1)	various
CST3	ENSSSCG00000037360	CST3	M4.0	CELL CYCLE AND TRANSCRIPTION (M4.0)	cell cycle
CST3	ENSSSCG00000037360	CST3	M66	TBA (M137)	various
CST7	ENSSSCG00000007131	CST7	M7.2	ENRICHED IN NK CELLS (I) (M7.2)	NK/T cells
CTCF	ENSSSCG00000024253	CTCF	M194	TBA (M26.2)	various
CTGF	ENSSSCG00000004192	CTGF	M210	EXTRACELLULAR MATRIX, COLLAGEN (M210)	various
CTGF	ENSSSCG00000004192	CTGF	M30	CELL MOVEMENT, ADHESION & PLATELET ACTIVATION (M30)	inflammation
CTGF	ENSSSCG00000004192	CTGF	M34	CYTOSKELETAL REMODELING (M32.8)	various
CTGF	ENSSSCG00000004192	CTGF	M37.0	IMMUNE ACTIVATION - GENERIC CLUSTER (M37.0)	inflammation
CTGF	ENSSSCG00000004192	CTGF	M3	REGULATION OF SIGNAL TRANSDUCTION (M3)	various
CTGF	ENSSSCG00000004192	CTGF	M43.0	MYELOID, DENDRITIC CELLS ACTIVATION VIA NFKB (I) (M43.0)	inflammation
CTGF	ENSSSCG00000004192	CTGF	M60	LYMPHOCYTE GENERIC CLUSTER (M60)	various
CTGF	ENSSSCG00000004192	CTGF	M62.0	T & B CELL DEVELOPMENT, ACTIVATION (M62.0)	various
CTGF	ENSSSCG00000004192	CTGF	M74	TRANSCRIPTIONAL TARGETS OF GLUCOCORTICOID RECEPTOR (M74)	various
CTGF	ENSSSCG00000004192	CTGF	M80	TBA (M166)	various
CTGF	ENSSSCG00000004192	CTGF	M99	TBA (M177.1)	various
CTHRC1	ENSSSCG00000006051	CTHRC1	M175	CELL DEVELOPMENT (M175)	various
CTHRC1	ENSSSCG00000006051	CTHRC1	M210	EXTRACELLULAR MATRIX, COLLAGEN (M210)	various
SLC27A2	ENSSSCG00000004643	SLC27A2	M71	ENRICHED IN ANTIGEN PRESENTATION (I) (M71)	ag presentation
CTLA4	ENSSSCG00000016122	CTLA4	M57	IMMUREGULATION - MONOCYTES, T AND B CELLS (M57)	B cells
CTNNA1	ENSSSCG00000014339	CTNNA1	M4.13	CELL JUNCTION (M162.1)	various
CTR9	ENSSSCG00000013406	CTR9	M177.0	TBA (M229)	various
CTR9	ENSSSCG00000013406	CTR9	M185	TBA (M244)	various
CTR9	ENSSSCG00000013406	CTR9	M218	TBA (M66)	various
CTSB	ENSSSCG00000023666	CTSB	M139	LYSOSOMAL/ENDOSOMAL PROTEINS (M139)	ag presentation
CTSB	ENSSSCG00000023666	CTSB	M168	ENRICHED IN DENDRITIC CELLS (M168)	ag presentation
CTSB	ENSSSCG00000023666	CTSB	M209	LYSOSOME (M209)	ag presentation
CTSD	ENSSSCG00000040793	CTSD	M136	TBA (M197)	various
CTSD	ENSSSCG00000040793	CTSD	M139	LYSOSOMAL/ENDOSOMAL PROTEINS (M139)	ag presentation
CTSG	ENSSSCG00000037475	CTSG	M2.1	EXTRACELLULAR MATRIX (II) (M2.1)	various
CTSG	ENSSSCG00000037475	CTSG	M37.0	IMMUNE ACTIVATION - GENERIC CLUSTER (M37.0)	inflammation
CTSH	ENSSSCG00000001770	CTSH	M11.0	ENRICHED IN MONOCYTES (II) (M11.0)	myeloid cells
CTSH	ENSSSCG00000001770	CTSH	M139	LYSOSOMAL/ENDOSOMAL PROTEINS (M139)	ag presentation
CTSH	ENSSSCG00000001770	CTSH	M2.1	EXTRACELLULAR MATRIX (II) (M2.1)	various
CTSH	ENSSSCG00000001770	CTSH	M4.0	CELL CYCLE AND TRANSCRIPTION (M4.0)	cell cycle
RTN1	ENSSSCG00000025013	RTN1	M71	ENRICHED IN ANTIGEN PRESENTATION (I) (M71)	ag presentation
CTSS	ENSSSCG00000006648	CTSS	M111.0	VIRAL SENSING & IMMUNITY, IRF2 TARGETS NETWORK (I) (M111.0)	IFN-I
CTSS	ENSSSCG00000006648	CTSS	M118.0	ENRICHED IN MONOCYTES (IV) (M118.0)	myeloid cells
CTSS	ENSSSCG00000006648	CTSS	M139	LYSOSOMAL/ENDOSOMAL PROTEINS (M139)	ag presentation
CTSS	ENSSSCG00000006648	CTSS	M37.0	IMMUNE ACTIVATION - GENERIC CLUSTER (M37.0)	inflammation
CTSW	ENSSSCG00000012970	CTSW	M7.2	ENRICHED IN NK CELLS (I) (M7.2)	NK/T cells
CTSZ	ENSSSCG00000007522	CTSZ	M209	LYSOSOME (M209)	ag presentation
CTTN	ENSSSCG00000031769	CTTN	M193	TBA (M26.1)	various
CUBN	ENSSSCG00000011030	CUBN	M135.0	ENRICHED IN PLASMA MEMBRANE PROTEINS (I) (M135.0)	various
CUBN	ENSSSCG00000011030	CUBN	M135.1	ENRICHED IN PLASMA MEMBRANE PROTEINS (II) (M135.1)	various
CUBN	ENSSSCG00000011030	CUBN	M142	TRANSMEMBRANE AND ION TRANSPORTERS (I) (M142)	various
CUL5	ENSSSCG00000029198	CUL5	M144	CELL CYCLE, ATP BINDING (M144)	cell cycle
CUL5	ENSSSCG00000029198	CUL5	M174	TBA (M220)	various
CUL5	ENSSSCG00000029198	CUL5	M191	TRANSMEMBRANE TRANSPORT (II) (M191)	various
CX3CR1	ENSSSCG00000024024	CX3CR1	M157	ENRICHED IN NK CELLS (III) (M157)	NK/T cells
CX3CR1	ENSSSCG00000024024	CX3CR1	M177.0	TBA (M229)	various
CX3CR1	ENSSSCG00000024024	CX3CR1	M177.1	TBA (M233)	various
CX3CR1	ENSSSCG00000024024	CX3CR1	M91	ADHESION AND MIGRATION, CHEMOTAXIS (M91)	inflammation
CX3CR1	ENSSSCG00000024024	CX3CR1	S1	NK/T CELL SURFACE SIGNATURE (S1)	NK/T cells
CXCL10	ENSSSCG00000032474	CXCL10	M111.1	VIRAL SENSING & IMMUNITY, IRF2 TARGETS NETWORK (II) (M111.1)	IFN-I
CXCL10	ENSSSCG00000032474	CXCL10	M13	INNATE ACTIVATION BY CYTOSOLIC DNA SENSING (M13)	IFN-I
CXCL10	ENSSSCG00000032474	CXCL10	M27.0	CHEMOKINE CLUSTER (I) (M27.0)	inflammation
CXCL10	ENSSSCG00000032474	CXCL10	M27.1	CHEMOKINE CLUSTER (II) (M27.1)	inflammation
CXCL10	ENSSSCG00000032474	CXCL10	M68	RIG-1 LIKE RECEPTOR SIGNALING (M68)	IFN-I
CXCL10	ENSSSCG00000032474	CXCL10	M75	ANTIVIRAL IFN SIGNATURE (M75)	IFN-I
CXCL11	ENSSSCG00000008978	CXCL11	M165	ENRICHED IN ACTIVATED DENDRITIC CELLS (II) (M165)	ag presentation
CXCL11	ENSSSCG00000008978	CXCL11	M27.0	CHEMOKINE CLUSTER (I) (M27.0)	inflammation
CXCL11	ENSSSCG00000008978	CXCL11	M27.1	CHEMOKINE CLUSTER (II) (M27.1)	inflammation
CXCL12	ENSSSCG00000034973	CXCL12	M116	TBA (M186)	various
CXCL12	ENSSSCG00000034973	CXCL12	M122	ENRICHED FOR CELL MIGRATION (M122)	various
CXCL12	ENSSSCG00000034973	CXCL12	M176	TBA (M221)	various
CXCL12	ENSSSCG00000034973	CXCL12	M206	WNT SIGNALING PATHWAY (M206)	various
CXCL12	ENSSSCG00000034973	CXCL12	M27.0	CHEMOKINE CLUSTER (I) (M27.0)	inflammation
CXCL12	ENSSSCG00000034973	CXCL12	M51	CELL ADHESION (GO) (M117)	various
CXCL12	ENSSSCG00000034973	CXCL12	M81	ENRICHED IN MYELOID CELLS AND MONOCYTES (M81)	myeloid cells
CXCL2	ENSSSCG00000008959	CXCL2	M119	ENRICHED IN ACTIVATED DENDRITIC CELLS (I) (M119)	ag presentation
CXCL2	ENSSSCG00000008959	CXCL2	M27.0	CHEMOKINE CLUSTER (I) (M27.0)	inflammation
CXCL2	ENSSSCG00000008959	CXCL2	M86.0	CHEMOKINES AND INFLAMMATORY MOLECULES IN MYELOID CELLS (M86.0)	inflammation
CXCL2	ENSSSCG00000008959	CXCL2	M89.0	PUTATIVE TARGETS OF PAX3 (M89.0)	various
IL8	ENSSSCG00000008953	CXCL8	M0	TARGETS OF FOSL1/2 (M0)	various
IL8	ENSSSCG00000008953	CXCL8	M20	AP-1 TRANSCRIPTION FACTOR NETWORK (M20)	cell cycle
IL8	ENSSSCG00000008953	CXCL8	M23	RA, WNT, CSF RECEPTORS NETWORK (MONOCYTES) (M23)	myeloid cells
IL8	ENSSSCG00000008953	CXCL8	M27.0	CHEMOKINE CLUSTER (I) (M27.0)	inflammation
IL8	ENSSSCG00000008953	CXCL8	M29	PROINFLAMMATORY CYTOKINES AND CHEMOKINES (M29)	inflammation
IL8	ENSSSCG00000008953	CXCL8	M31	CELL CYCLE AND GROWTH ARREST (M31)	cell cycle
IL8	ENSSSCG00000008953	CXCL8	M38	CHEMOKINES AND RECEPTORS (M38)	inflammation
IL8	ENSSSCG00000008953	CXCL8	M51	CELL ADHESION (GO) (M117)	various
IL8	ENSSSCG00000008953	CXCL8	M64	ENRICHED IN ACTIVATED DENDRITIC CELLS/MONOCYTES (M64)	ag presentation
IL8	ENSSSCG00000008953	CXCL8	M68	RIG-1 LIKE RECEPTOR SIGNALING (M68)	IFN-I
IL8	ENSSSCG00000008953	CXCL8	M89.0	PUTATIVE TARGETS OF PAX3 (M89.0)	various
CXCL9	ENSSSCG00000032777	CXCL9	M27.0	CHEMOKINE CLUSTER (I) (M27.0)	inflammation
CXCL9	ENSSSCG00000032777	CXCL9	M27.1	CHEMOKINE CLUSTER (II) (M27.1)	inflammation
CXCR2	ENSSSCG00000016184	CXCR2	M118.0	ENRICHED IN MONOCYTES (IV) (M118.0)	myeloid cells
CXCR2	ENSSSCG00000016184	CXCR2	M16	TLR AND INFLAMMATORY SIGNALING (M16)	inflammation
CXCR2	ENSSSCG00000016184	CXCR2	M37.0	IMMUNE ACTIVATION - GENERIC CLUSTER (M37.0)	inflammation
CXCR2	ENSSSCG00000016184	CXCR2	M91	ADHESION AND MIGRATION, CHEMOTAXIS (M91)	inflammation
CXCR3	ENSSSCG00000012402	CXCR3	M117	CELL ADHESION (LYMPHOCYTE HOMING) (M21)	inflammation
CXCR3	ENSSSCG00000012402	CXCR3	M7.3	T CELL ACTIVATION (II) (M7.3)	NK/T cells
CXCR4	ENSSSCG00000039416	CXCR4	M38	CHEMOKINES AND RECEPTORS (M38)	inflammation
CXCR4	ENSSSCG00000039416	CXCR4	S8	NAIVE B CELL SURFACE SIGNATURE (S8)	B cells
CXCR5	ENSSSCG00000015098	CXCR5	M47.0	ENRICHED IN B CELLS (I) (M47.0)	B cells
CXCR5	ENSSSCG00000015098	CXCR5	M47.1	ENRICHED IN B CELLS (II) (M47.1)	B cells
CXCR5	ENSSSCG00000015098	CXCR5	M69	ENRICHED IN B CELLS (VI) (M69)	B cells
CXCR5	ENSSSCG00000015098	CXCR5	S2	B CELL SURFACE SIGNATURE (S2)	B cells
CXCR6	ENSSSCG00000011318	CXCR6	M38	CHEMOKINES AND RECEPTORS (M38)	inflammation
CXCR6	ENSSSCG00000011318	CXCR6	M4.5	MITOTIC CELL CYCLE IN STIMULATED CD4 T CELLS (M4.11)	cell cycle
CXCR6	ENSSSCG00000011318	CXCR6	S0	T CELL SURFACE SIGNATURE (S0)	NK/T cells
CYB5B	ENSSSCG00000033944	CYB5B	M4.11	MITOTIC CELL CYCLE IN STIMULATED CD4 T CELLS (M4.9)	cell cycle
CYBRD1	ENSSSCG00000025049	CYBRD1	S4	MONOCYTE SURFACE SIGNATURE (S4)	myeloid cells
CYC1	ENSSSCG00000031918	CYC1	M219	RESPIRATORY ELECTRON TRANSPORT CHAIN (MITOCHONDRION) (M219)	various
CYP1B1	ENSSSCG00000033844	CYP1B1	M11.0	ENRICHED IN MONOCYTES (II) (M11.0)	myeloid cells
CYP1B1	ENSSSCG00000033844	CYP1B1	M4.0	CELL CYCLE AND TRANSCRIPTION (M4.0)	cell cycle
CYP1B1	ENSSSCG00000033844	CYP1B1	M66	TBA (M137)	various
RPS6KA1	ENSSSCG00000003558	RPS6KA1	M5.0	REGULATION OF ANTIGEN PRESENTATION AND IMMUNE RESPONSE (M5.0)	ag presentation
CYP1B1	ENSSSCG00000033844	CYP1B1	M92	LIPID METABOLISM, ENDOPLASMIC RETICULUM (M92)	various
CYP3A5	ENSSSCG00000035922	CYP3A5	M164	XENOBIOTIC METABOLISM (M164)	various
CYP3A5	ENSSSCG00000035922	CYP3A5	M26.1	TBA (M104)	various
CYP3A5	ENSSSCG00000035922	CYP3A5	M92	LIPID METABOLISM, ENDOPLASMIC RETICULUM (M92)	various
CYR61	ENSSSCG00000006940	CYR61	M116	TBA (M186)	various
CYR61	ENSSSCG00000006940	CYR61	M94	GROWTH FACTOR INDUCED, ENRICHED IN NUCLEAR RECEPTOR SUBFAMILY 4 (M94)	various
CYR61	ENSSSCG00000006940	CYR61	M99	TBA (M177.1)	various
CYTIP	ENSSSCG00000029753	CYTIP	M117	CELL ADHESION (LYMPHOCYTE HOMING) (M21)	inflammation
DAAM2	ENSSSCG00000001595	DAAM2	M41.1	TBA (M121)	various
DAAM2	ENSSSCG00000001595	DAAM2	M41.4	ATF TARGETS NETWORK (M41.4)	various
DAB2	ENSSSCG00000016857	DAB2	M168	ENRICHED IN DENDRITIC CELLS (M168)	ag presentation
DACH1	ENSSSCG00000009457	DACH1	M37.0	IMMUNE ACTIVATION - GENERIC CLUSTER (M37.0)	inflammation
DACT1	ENSSSCG00000031856	DACT1	M99	TBA (M177.1)	various
DAPK1	ENSSSCG00000010949	DAPK1	M165	ENRICHED IN ACTIVATED DENDRITIC CELLS (II) (M165)	ag presentation
DAPK1	ENSSSCG00000010949	DAPK1	M4.0	CELL CYCLE AND TRANSCRIPTION (M4.0)	cell cycle
DAPK1	ENSSSCG00000010949	DAPK1	M87	TRANSMEMBRANE TRANSPORT (I) (M87)	myeloid cells
DBF4	ENSSSCG00000020870	DBF4	M103	CELL CYCLE (III) (M103)	cell cycle
DBF4	ENSSSCG00000020870	DBF4	M37.0	IMMUNE ACTIVATION - GENERIC CLUSTER (M37.0)	inflammation
DCAF15	ENSSSCG00000013763	DCAF15	M32.7	TBA (M116)	various
DCC	ENSSSCG00000040836	DCC	S2	B CELL SURFACE SIGNATURE (S2)	B cells
DCK	ENSSSCG00000008942	DCK	M10.0	E2F1 TARGETS (Q3) (M10.0)	cell cycle
DCLRE1A	ENSSSCG00000010644	DCLRE1A	M10.1	E2F1 TARGETS (Q4) (M10.1)	cell cycle
DCN	ENSSSCG00000000915	DCN	M0	TARGETS OF FOSL1/2 (M0)	various
DCN	ENSSSCG00000000915	DCN	M2.0	EXTRACELLULAR MATRIX (I) (M2.0)	various
DCN	ENSSSCG00000000915	DCN	M2.2	EXTRACELLULAR MATRIX (III) (M2.2)	various
DCN	ENSSSCG00000000915	DCN	M210	EXTRACELLULAR MATRIX, COLLAGEN (M210)	various
DDC	ENSSSCG00000022009	DDC	M26.0	TBA (M102)	various
DDC	ENSSSCG00000022009	DDC	M26.1	TBA (M104)	various
DDC	ENSSSCG00000022009	DDC	M26.2	TBA (M105)	various
DDC	ENSSSCG00000022009	DDC	M90	TBA (M170)	various
DDT	ENSSSCG00000035836	DDT	M243	TBA (M90)	various
DDX58	ENSSSCG00000030408	DDX58	M111.1	VIRAL SENSING & IMMUNITY, IRF2 TARGETS NETWORK (II) (M111.1)	IFN-I
DDX58	ENSSSCG00000030408	DDX58	M13	INNATE ACTIVATION BY CYTOSOLIC DNA SENSING (M13)	IFN-I
DDX58	ENSSSCG00000030408	DDX58	M67	ACTIVATED DENDRITIC CELLS (M67)	ag presentation
DDX58	ENSSSCG00000030408	DDX58	M68	RIG-1 LIKE RECEPTOR SIGNALING (M68)	IFN-I
DDX58	ENSSSCG00000030408	DDX58	M75	ANTIVIRAL IFN SIGNATURE (M75)	IFN-I
DDX60	ENSSSCG00000009720	DDX60	M127	TYPE I INTERFERON RESPONSE (M127)	IFN-I
DDX60	ENSSSCG00000009720	DDX60	M67	ACTIVATED DENDRITIC CELLS (M67)	ag presentation
DDX60	ENSSSCG00000009720	DDX60	M75	ANTIVIRAL IFN SIGNATURE (M75)	IFN-I
DEAF1	ENSSSCG00000012850	DEAF1	M192	TBA (M26.0)	various
DEF6	ENSSSCG00000001538	DEF6	M32.2	CORO1A-DEF6 NETWORK (I) (M32.2)	various
DEF6	ENSSSCG00000001538	DEF6	M32.4	CORO1A-DEF6 NETWORK (II) (M32.4)	various
DEK	ENSSSCG00000001075	DEK	M101	PHOSPHATIDYLINOSITOL SIGNALING SYSTEM (M101)	various
DEK	ENSSSCG00000001075	DEK	M72.0	TBA (M149)	various
DEK	ENSSSCG00000001075	DEK	M72.1	TBA (M151)	various
DENND1B	ENSSSCG00000010900	DENND1B	S10	RESTING DENDRITIC CELL SURFACE SIGNATURE (S10)	ag presentation
DENND1B	ENSSSCG00000010900	DENND1B	S5	DC SURFACE SIGNATURE (S5)	ag presentation
DENND2D	ENSSSCG00000025704	DENND2D	M223	ENRICHED IN T CELLS (II) (M223)	NK/T cells
DENND3	ENSSSCG00000030831	DENND3	M163	ENRICHED IN NEUTROPHILS (II) (M163)	myeloid cells
DENND5B	ENSSSCG00000022636	DENND5B	M47.1	ENRICHED IN B CELLS (II) (M47.1)	B cells
DENND5B	ENSSSCG00000022636	DENND5B	M47.2	ENRICHED IN B CELLS (III) (M47.2)	B cells
DEPDC1	ENSSSCG00000033443	DEPDC1	M4.0	CELL CYCLE AND TRANSCRIPTION (M4.0)	cell cycle
DEPDC1	ENSSSCG00000033443	DEPDC1	M4.14	RHO GTPASE CYCLE (M4.14)	various
DEPDC1B	ENSSSCG00000016932	DEPDC1B	M4.0	CELL CYCLE AND TRANSCRIPTION (M4.0)	cell cycle
DEPDC1B	ENSSSCG00000016932	DEPDC1B	M4.14	RHO GTPASE CYCLE (M4.14)	various
DEPDC1B	ENSSSCG00000016932	DEPDC1B	M4.5	MITOTIC CELL CYCLE IN STIMULATED CD4 T CELLS (M4.11)	cell cycle
DEPDC1B	ENSSSCG00000016932	DEPDC1B	M4.6	CELL DIVISION IN STIMULATED CD4 T CELLS (M4.6)	cell cycle
DERL3	ENSSSCG00000039626	DERL3	M156.1	PLASMA CELLS, IMMUNOGLOBULINS (M156.1)	B cells
DES	ENSSSCG00000020785	DES	M195	MUSCLE CONTRACTION, SRF TARGETS (M195)	various
DGAT2	ENSSSCG00000034102	DGAT2	M37.1	ENRICHED IN NEUTROPHILS (I) (M37.1)	myeloid cells
DGKZ	ENSSSCG00000013259	DGKZ	M120	TBA (M188)	various
DGKZ	ENSSSCG00000013259	DGKZ	M32.3	KLF12 TARGETS NETWORK (M32.3)	various
DGKZ	ENSSSCG00000013259	DGKZ	M32.4	CORO1A-DEF6 NETWORK (II) (M32.4)	various
DHCR24	ENSSSCG00000027525	DHCR24	M134	MEMBRANE, ER PROTEINS (M134)	various
DHCR24	ENSSSCG00000027525	DHCR24	M37.0	IMMUNE ACTIVATION - GENERIC CLUSTER (M37.0)	inflammation
DHCR24	ENSSSCG00000027525	DHCR24	M37.2	ENDOPLASMIC RETICULUM (M37.2)	various
DHCR24	ENSSSCG00000027525	DHCR24	M46	CELL DIVISION IN STIMULATED CD4+ T CELLS (M46)	NK/T cells
DHCR24	ENSSSCG00000027525	DHCR24	M60	LYMPHOCYTE GENERIC CLUSTER (M60)	various
DHFR	ENSSSCG00000031117	DHFR	M4.0	CELL CYCLE AND TRANSCRIPTION (M4.0)	cell cycle
DHFR	ENSSSCG00000031117	DHFR	M4.1	CELL CYCLE (I) (M4.1)	cell cycle
DHX58	ENSSSCG00000017416	DHX58	M68	RIG-1 LIKE RECEPTOR SIGNALING (M68)	IFN-I
DHX58	ENSSSCG00000017416	DHX58	M75	ANTIVIRAL IFN SIGNATURE (M75)	IFN-I
DIAPH3	ENSSSCG00000009448	DIAPH3	M4.0	CELL CYCLE AND TRANSCRIPTION (M4.0)	cell cycle
DIRC2	ENSSSCG00000036766	DIRC2	S10	RESTING DENDRITIC CELL SURFACE SIGNATURE (S10)	ag presentation
DIRC2	ENSSSCG00000036766	DIRC2	S5	DC SURFACE SIGNATURE (S5)	ag presentation
DLC1	ENSSSCG00000006970	DLC1	M82	SIGNAL TRANSDUCTION, PLASMA MEMBRANE (M82)	various
DLD	ENSSSCG00000015443	DLD	M185	TBA (M244)	various
DLG4	ENSSSCG00000024285	DLG4	M184.0	TBA (M242)	various
DLG4	ENSSSCG00000024285	DLG4	M184.1	TBA (M243)	various
DLGAP5	ENSSSCG00000005056	DLGAP5	M4.0	CELL CYCLE AND TRANSCRIPTION (M4.0)	cell cycle
DLGAP5	ENSSSCG00000005056	DLGAP5	M4.1	CELL CYCLE (I) (M4.1)	cell cycle
DLL1	ENSSSCG00000027726	DLL1	M123	ENRICHED IN B CELL DIFFERENTIATION (M123)	B cells
DLL1	ENSSSCG00000027726	DLL1	S1	NK/T CELL SURFACE SIGNATURE (S1)	NK/T cells
DMD	ENSSSCG00000028148	DMD	M173	ERYTHROCYTE DIFFERENTIATION (M173)	various
DMD	ENSSSCG00000028148	DMD	M224	TRANSMEMBRANE AND ION TRANSPORTERS (II) (M224)	various
DMD	ENSSSCG00000028148	DMD	M239	ENRICHED IN CALCIUM SIGNALING PROTEINS (M239)	various
DMD	ENSSSCG00000028148	DMD	M41.1	TBA (M121)	various
DMD	ENSSSCG00000028148	DMD	M41.3	TBA (M128)	various
DMD	ENSSSCG00000028148	DMD	M98.0	TBA (M176)	various
DMD	ENSSSCG00000028148	DMD	M98.1	TBA (M177.0)	various
DMGDH	ENSSSCG00000014110	DMGDH	M154.0	AMINO ACID METABOLISHM AND TRANSPORT (M154.0)	various
DMXL2	ENSSSCG00000032517	DMXL2	M11.0	ENRICHED IN MONOCYTES (II) (M11.0)	myeloid cells
DMXL2	ENSSSCG00000032517	DMXL2	M4.0	CELL CYCLE AND TRANSCRIPTION (M4.0)	cell cycle
DNA2	ENSSSCG00000010240	DNA2	M4.0	CELL CYCLE AND TRANSCRIPTION (M4.0)	cell cycle
DNA2	ENSSSCG00000010240	DNA2	M4.1	CELL CYCLE (I) (M4.1)	cell cycle
DNAJA3	ENSSSCG00000022874	DNAJA3	M235	MITOCHONDRIAL CLUSTER (M235)	various
DNAJC9	ENSSSCG00000023482	DNAJC9	M182	ENRICHED IN DNA INTERACTING PROTEINS (M182)	various
DNASE1L3	ENSSSCG00000032019	DNASE1L3	M176	TBA (M221)	various
DNM2	ENSSSCG00000013630	DNM2	M136	TBA (M197)	various
DNM2	ENSSSCG00000013630	DNM2	M167	ENRICHED IN CELL CYCLE (M167)	cell cycle
DNM2	ENSSSCG00000013630	DNM2	M32.1	PLATELET ACTIVATION (II) (M32.1)	inflammation
DNM2	ENSSSCG00000013630	DNM2	M32.5	TBA (M108)	various
DNM2	ENSSSCG00000013630	DNM2	M32.6	TBA (M114.0)	various
DNMT1	ENSSSCG00000013659	DNMT1	M4.8	CELL DIVISION (M37.3)	cell cycle
DOCK2	ENSSSCG00000017008	DOCK2	M38	CHEMOKINES AND RECEPTORS (M38)	inflammation
DOCK4	ENSSSCG00000025602	DOCK4	M165	ENRICHED IN ACTIVATED DENDRITIC CELLS (II) (M165)	ag presentation
DOCK4	ENSSSCG00000025602	DOCK4	M82	SIGNAL TRANSDUCTION, PLASMA MEMBRANE (M82)	various
DOCK5	ENSSSCG00000009650	DOCK5	M114.0	TBA (M185)	various
DOCK5	ENSSSCG00000009650	DOCK5	M118.0	ENRICHED IN MONOCYTES (IV) (M118.0)	myeloid cells
DOCK5	ENSSSCG00000009650	DOCK5	M37.0	IMMUNE ACTIVATION - GENERIC CLUSTER (M37.0)	inflammation
DOK2	ENSSSCG00000009612	DOK2	M11.1	BLOOD COAGULATION (M11.1)	inflammation
DOK2	ENSSSCG00000009612	DOK2	M48	TBA (M131)	various
DOK3	ENSSSCG00000031653	DOK3	M118.0	ENRICHED IN MONOCYTES (IV) (M118.0)	myeloid cells
DOK3	ENSSSCG00000031653	DOK3	M37.0	IMMUNE ACTIVATION - GENERIC CLUSTER (M37.0)	inflammation
DOK3	ENSSSCG00000031653	DOK3	M55	TBA (M136)	various
DONSON	ENSSSCG00000027089	DONSON	M182	ENRICHED IN DNA INTERACTING PROTEINS (M182)	various
DONSON	ENSSSCG00000027089	DONSON	M4.0	CELL CYCLE AND TRANSCRIPTION (M4.0)	cell cycle
DONSON	ENSSSCG00000027089	DONSON	M4.9	MITOTIC CELL CYCLE IN STIMULATED CD4 T CELLS (M4.5)	cell cycle
DPF3	ENSSSCG00000002333	DPF3	M240	CHROMOSOME Y LINKED (M240)	various
DPP4	ENSSSCG00000015894	DPP4	M19	T CELL DIFFERENTIATION (TH2) (M19)	NK/T cells
DPP4	ENSSSCG00000015894	DPP4	M223	ENRICHED IN T CELLS (II) (M223)	NK/T cells
DPP4	ENSSSCG00000015894	DPP4	M7.1	T CELL ACTIVATION (I) (M7.1)	NK/T cells
DPYD	ENSSSCG00000006878	DPYD	M118.0	ENRICHED IN MONOCYTES (IV) (M118.0)	myeloid cells
DPYD	ENSSSCG00000006878	DPYD	M79	TBA (M161)	various
DPYS	ENSSSCG00000006040	DPYS	M154.0	AMINO ACID METABOLISHM AND TRANSPORT (M154.0)	various
DPYS	ENSSSCG00000006040	DPYS	M164	XENOBIOTIC METABOLISM (M164)	various
DPYSL2	ENSSSCG00000030130	DPYSL2	M4.15	ENRICHED IN MONOCYTES (I) (M4.15)	myeloid cells
DPYSL3	ENSSSCG00000036549	DPYSL3	M110	AXON GUIDANCE (M110)	various
DRAM1	ENSSSCG00000023972	DRAM1	M64	ENRICHED IN ACTIVATED DENDRITIC CELLS/MONOCYTES (M64)	ag presentation
DRD4	ENSSSCG00000012851	DRD4	S3	PLASMA CELL SURFACE SIGNATURE (S3)	B cells
DSCAML1	ENSSSCG00000015082	DSCAML1	M135.1	ENRICHED IN PLASMA MEMBRANE PROTEINS (II) (M135.1)	various
DSE	ENSSSCG00000004441	DSE	M165	ENRICHED IN ACTIVATED DENDRITIC CELLS (II) (M165)	ag presentation
DSP	ENSSSCG00000001025	DSP	M162.1	CELL JUNCTION (GO) (M4.13)	various
DTL	ENSSSCG00000015600	DTL	M4.0	CELL CYCLE AND TRANSCRIPTION (M4.0)	cell cycle
DTL	ENSSSCG00000015600	DTL	M4.10	CELL CYCLE (II) (M4.10)	cell cycle
DTL	ENSSSCG00000015600	DTL	M4.1	CELL CYCLE (I) (M4.1)	cell cycle
DTL	ENSSSCG00000015600	DTL	M46	CELL DIVISION IN STIMULATED CD4+ T CELLS (M46)	NK/T cells
DTX3	ENSSSCG00000000449	DTX3	M60	LYMPHOCYTE GENERIC CLUSTER (M60)	various
DTX3	ENSSSCG00000000449	DTX3	M62.1	ENRICHED FOR UNKNOWN TF MOTIF CTCNANGTGNY (M62.1)	various
DTYMK	ENSSSCG00000034147	DTYMK	M37.0	IMMUNE ACTIVATION - GENERIC CLUSTER (M37.0)	inflammation
DTYMK	ENSSSCG00000034147	DTYMK	M4.1	CELL CYCLE (I) (M4.1)	cell cycle
DTYMK	ENSSSCG00000034147	DTYMK	M4.8	CELL DIVISION (M37.3)	cell cycle
DUSP1	ENSSSCG00000016991	DUSP1	M31	CELL CYCLE AND GROWTH ARREST (M31)	cell cycle
DUSP1	ENSSSCG00000016991	DUSP1	M56	SUPPRESSION OF MAPK SIGNALING (M56)	various
DUSP1	ENSSSCG00000016991	DUSP1	M86.0	CHEMOKINES AND INFLAMMATORY MOLECULES IN MYELOID CELLS (M86.0)	inflammation
DUSP1	ENSSSCG00000016991	DUSP1	M89.1	PUTATIVE TARGETS OF PAX3 (M89.1)	various
DUSP1	ENSSSCG00000016991	DUSP1	M94	GROWTH FACTOR INDUCED, ENRICHED IN NUCLEAR RECEPTOR SUBFAMILY 4 (M94)	various
DUSP10	ENSSSCG00000010831	DUSP10	M213	REGULATION OF TRANSCRIPTION, TRANSCRIPTION FACTORS (M213)	various
DUSP2	ENSSSCG00000035971	DUSP2	M89.0	PUTATIVE TARGETS OF PAX3 (M89.0)	various
DUSP2	ENSSSCG00000035971	DUSP2	M89.1	PUTATIVE TARGETS OF PAX3 (M89.1)	various
DUSP3	ENSSSCG00000020744	DUSP3	M56	SUPPRESSION OF MAPK SIGNALING (M56)	various
DUSP4	ENSSSCG00000015850	DUSP4	M177.0	TBA (M229)	various
DUSP6	ENSSSCG00000037910	DUSP6	M118.0	ENRICHED IN MONOCYTES (IV) (M118.0)	myeloid cells
DUSP6	ENSSSCG00000037910	DUSP6	M37.0	IMMUNE ACTIVATION - GENERIC CLUSTER (M37.0)	inflammation
PTPRC	ENSSSCG00000010908	PTPRC	M5.0	REGULATION OF ANTIGEN PRESENTATION AND IMMUNE RESPONSE (M5.0)	ag presentation
DUSP6	ENSSSCG00000037910	DUSP6	M56	SUPPRESSION OF MAPK SIGNALING (M56)	various
DUSP6	ENSSSCG00000037910	DUSP6	M58	B CELL DEVELOPMENT/ACTIVATION (M58)	B cells
DUSP6	ENSSSCG00000037910	DUSP6	M59	CCR1, 7 AND CELL SIGNALLING	inflammation
DUSP6	ENSSSCG00000037910	DUSP6	M73	ENRICHED IN MONOCYTES (III) (M73)	myeloid cells
DYNLT3	ENSSSCG00000028908	DYNLT3	M229	TBA (M72.0)	various
DYRK1A	ENSSSCG00000030480	DYRK1A	M242	TBA (M80)	various
DYSF	ENSSSCG00000008312	DYSF	M118.0	ENRICHED IN MONOCYTES (IV) (M118.0)	myeloid cells
DYSF	ENSSSCG00000008312	DYSF	M16	TLR AND INFLAMMATORY SIGNALING (M16)	inflammation
DYSF	ENSSSCG00000008312	DYSF	M37.0	IMMUNE ACTIVATION - GENERIC CLUSTER (M37.0)	inflammation
DYSF	ENSSSCG00000008312	DYSF	S4	MONOCYTE SURFACE SIGNATURE (S4)	myeloid cells
E2F1	ENSSSCG00000007268	E2F1	M103	CELL CYCLE (III) (M103)	cell cycle
E2F1	ENSSSCG00000007268	E2F1	M8	E2F TRANSCRIPTION FACTOR NETWORK (M8)	cell cycle
E2F2	ENSSSCG00000032710	E2F2	M103	CELL CYCLE (III) (M103)	cell cycle
E2F2	ENSSSCG00000032710	E2F2	M171	HEME BIOSYNTHESIS (I) (M171)	various
E2F2	ENSSSCG00000032710	E2F2	M4.0	CELL CYCLE AND TRANSCRIPTION (M4.0)	cell cycle
E2F2	ENSSSCG00000032710	E2F2	M4.14	RHO GTPASE CYCLE (M4.14)	various
E2F2	ENSSSCG00000032710	E2F2	M4.1	CELL CYCLE (I) (M4.1)	cell cycle
E2F2	ENSSSCG00000032710	E2F2	M8	E2F TRANSCRIPTION FACTOR NETWORK (M8)	cell cycle
E2F5	ENSSSCG00000006145	E2F5	M103	CELL CYCLE (III) (M103)	cell cycle
E2F5	ENSSSCG00000006145	E2F5	M156.0	PLASMA CELLS & B CELLS, IMMUNOGLOBULINS (M156.0)	B cells
E2F5	ENSSSCG00000006145	E2F5	M47.0	ENRICHED IN B CELLS (I) (M47.0)	B cells
E2F7	ENSSSCG00000000950	E2F7	M10.0	E2F1 TARGETS (Q3) (M10.0)	cell cycle
E2F7	ENSSSCG00000000950	E2F7	M10.1	E2F1 TARGETS (Q4) (M10.1)	cell cycle
E2F7	ENSSSCG00000000950	E2F7	M4.0	CELL CYCLE AND TRANSCRIPTION (M4.0)	cell cycle
E2F7	ENSSSCG00000000950	E2F7	M4.1	CELL CYCLE (I) (M4.1)	cell cycle
E2F7	ENSSSCG00000000950	E2F7	M4.8	CELL DIVISION (M37.3)	cell cycle
E2F8	ENSSSCG00000013352	E2F8	M4.0	CELL CYCLE AND TRANSCRIPTION (M4.0)	cell cycle
E2F8	ENSSSCG00000013352	E2F8	M4.1	CELL CYCLE (I) (M4.1)	cell cycle
E2F8	ENSSSCG00000013352	E2F8	M4.7	MITOTIC CELL CYCLE - DNA REPLICATION (M4.4)	cell cycle
E4F1	ENSSSCG00000008047	E4F1	M248	TBA (M98.1)	various
EBF1	ENSSSCG00000017046	EBF1	M123	ENRICHED IN B CELL DIFFERENTIATION (M123)	B cells
EBF1	ENSSSCG00000017046	EBF1	M37.0	IMMUNE ACTIVATION - GENERIC CLUSTER (M37.0)	inflammation
EBF1	ENSSSCG00000017046	EBF1	M47.0	ENRICHED IN B CELLS (I) (M47.0)	B cells
EBF1	ENSSSCG00000017046	EBF1	M47.1	ENRICHED IN B CELLS (II) (M47.1)	B cells
EBF1	ENSSSCG00000017046	EBF1	M62.0	T & B CELL DEVELOPMENT, ACTIVATION (M62.0)	various
EBF1	ENSSSCG00000017046	EBF1	M62.1	ENRICHED FOR UNKNOWN TF MOTIF CTCNANGTGNY (M62.1)	various
EBI3	ENSSSCG00000013498	EBI3	M43.0	MYELOID, DENDRITIC CELLS ACTIVATION VIA NFKB (I) (M43.0)	inflammation
EBI3	ENSSSCG00000013498	EBI3	M43.1	MYELOID, DENDRITIC CELLS ACTIVATION VIA NFKB (II) (M43.1)	inflammation
ECM1	ENSSSCG00000029230	ECM1	M189	EXTRACELLULAR REGION CLUSTER (GO) (M189)	various
ECM1	ENSSSCG00000029230	ECM1	M3	REGULATION OF SIGNAL TRANSDUCTION (M3)	various
ECM2	ENSSSCG00000028549	ECM2	M166	TBA (M214)	various
ECM2	ENSSSCG00000028549	ECM2	M170	TBA (M218)	various
ECT2	ENSSSCG00000035746	ECT2	M4.0	CELL CYCLE AND TRANSCRIPTION (M4.0)	cell cycle
ECT2	ENSSSCG00000035746	ECT2	M4.14	RHO GTPASE CYCLE (M4.14)	various
ECT2	ENSSSCG00000035746	ECT2	M4.1	CELL CYCLE (I) (M4.1)	cell cycle
ECT2	ENSSSCG00000035746	ECT2	M4.2	PLK1 SIGNALING EVENTS (M4.2)	cell cycle
ECT2	ENSSSCG00000035746	ECT2	M49	TRANSCRIPTION REGULATION IN CELL DEVELOPMENT (M49)	various
EDN1	ENSSSCG00000035598	EDN1	M172	ENRICHED FOR TF MOTIF TTCNRGNNNNTTC (M172)	various
EDN1	ENSSSCG00000035598	EDN1	M78	MYELOID CELL CYTOKINES, METALLOPEPTIDASES AND LAMININS (M78)	myeloid cells
EDNRA	ENSSSCG00000009031	EDNRA	M2.2	EXTRACELLULAR MATRIX (III) (M2.2)	various
EDNRA	ENSSSCG00000009031	EDNRA	M77	COLLAGEN, TGFB FAMILY ET AL (M77)	various
EDNRB	ENSSSCG00000009477	EDNRB	S2	B CELL SURFACE SIGNATURE (S2)	B cells
EDNRB	ENSSSCG00000009477	EDNRB	S8	NAIVE B CELL SURFACE SIGNATURE (S8)	B cells
EED	ENSSSCG00000014915	EED	M174	TBA (M220)	various
EEF1G	ENSSSCG00000013064	EEF1G	M245	TRANSLATION INITIATION FACTOR 3 COMPLEX (M245)	various
EFCAB5	ENSSSCG00000017794	EFCAB5	M247	ENRICHED IN NUCLEAR PORE COMPLEX INTERACTING PROTEINS (M247)	various
EFEMP1	ENSSSCG00000008397	EFEMP1	M170	TBA (M218)	various
EFEMP1	ENSSSCG00000008397	EFEMP1	M210	EXTRACELLULAR MATRIX, COLLAGEN (M210)	various
EFEMP2	ENSSSCG00000012971	EFEMP2	M210	EXTRACELLULAR MATRIX, COLLAGEN (M210)	various
EGF	ENSSSCG00000009134	EGF	M199	PLATELET ACTIVATION & BLOOD COAGULATION (M199)	inflammation
EGF	ENSSSCG00000009134	EGF	M81	ENRICHED IN MYELOID CELLS AND MONOCYTES (M81)	myeloid cells
EGF	ENSSSCG00000009134	EGF	S2	B CELL SURFACE SIGNATURE (S2)	B cells
EGFR	ENSSSCG00000022126	EGFR	M1.0	INTEGRIN CELL SURFACE INTERACTIONS (I) (M1.0)	inflammation
EGR1	ENSSSCG00000014336	EGR1	M20	AP-1 TRANSCRIPTION FACTOR NETWORK (M20)	cell cycle
EGR1	ENSSSCG00000014336	EGR1	M35.0	SIGNALING IN T CELLS (I) (M35.0)	NK/T cells
EGR1	ENSSSCG00000014336	EGR1	M89.0	PUTATIVE TARGETS OF PAX3 (M89.0)	various
EGR2	ENSSSCG00000010224	EGR2	M160	LEUKOCYTE DIFFERENTIATION (M160)	various
EGR2	ENSSSCG00000010224	EGR2	M89.0	PUTATIVE TARGETS OF PAX3 (M89.0)	various
EGR2	ENSSSCG00000010224	EGR2	M89.1	PUTATIVE TARGETS OF PAX3 (M89.1)	various
EGR3	ENSSSCG00000009630	EGR3	M172	ENRICHED FOR TF MOTIF TTCNRGNNNNTTC (M172)	various
EGR3	ENSSSCG00000009630	EGR3	M89.0	PUTATIVE TARGETS OF PAX3 (M89.0)	various
EGR3	ENSSSCG00000009630	EGR3	M89.1	PUTATIVE TARGETS OF PAX3 (M89.1)	various
EGR3	ENSSSCG00000009630	EGR3	M94	GROWTH FACTOR INDUCED, ENRICHED IN NUCLEAR RECEPTOR SUBFAMILY 4 (M94)	various
EHD3	ENSSSCG00000035987	EHD3	M81	ENRICHED IN MYELOID CELLS AND MONOCYTES (M81)	myeloid cells
EHF	ENSSSCG00000013300	EHF	M108	TBA (M184.1)	various
EHF	ENSSSCG00000013300	EHF	M133.0	CELL ADHESION, MEMBRANE (M133)	various
EHF	ENSSSCG00000013300	EHF	M162.0	PLASMA MEMBRANE, CELL JUNCTION (M162.0)	various
EHF	ENSSSCG00000013300	EHF	M183	TBA (M241)	various
EHHADH	ENSSSCG00000040296	EHHADH	M187	METABOLISM IN MITOCHONDRIA, PEROXISOME	various
EHMT2	ENSSSCG00000001420	EHMT2	M167	ENRICHED IN CELL CYCLE (M167)	cell cycle
EHMT2	ENSSSCG00000001420	EHMT2	M32.1	PLATELET ACTIVATION (II) (M32.1)	inflammation
EIF2AK2	ENSSSCG00000008496	EIF2AK2	M150	INNATE ANTIVIRAL RESPONSE (M150)	IFN-I
EIF2B3	ENSSSCG00000029808	EIF2B3	M235	MITOCHONDRIAL CLUSTER (M235)	various
EIF2S1	ENSSSCG00000033295	EIF2S1	M227	TRANSLATION INITIATION (M227)	various
EIF2S2	ENSSSCG00000026617	EIF2S2	M227	TRANSLATION INITIATION (M227)	various
EIF3D	ENSSSCG00000000141	EIF3D	M245	TRANSLATION INITIATION FACTOR 3 COMPLEX (M245)	various
EIF3E	ENSSSCG00000006033	EIF3E	M245	TRANSLATION INITIATION FACTOR 3 COMPLEX (M245)	various
EIF3F	ENSSSCG00000039647	EIF3F	M245	TRANSLATION INITIATION FACTOR 3 COMPLEX (M245)	various
EIF3G	ENSSSCG00000013661	EIF3G	M245	TRANSLATION INITIATION FACTOR 3 COMPLEX (M245)	various
EIF3H	ENSSSCG00000006016	EIF3H	M245	TRANSLATION INITIATION FACTOR 3 COMPLEX (M245)	various
EIF3J	ENSSSCG00000004691	EIF3J	M227	TRANSLATION INITIATION (M227)	various
EIF3K	ENSSSCG00000002963	EIF3K	M245	TRANSLATION INITIATION FACTOR 3 COMPLEX (M245)	various
EIF4G1	ENSSSCG00000030255	EIF4G1	M32.7	TBA (M116)	various
EIF4H	ENSSSCG00000025966	EIF4H	M227	TRANSLATION INITIATION (M227)	various
ELANE	ENSSSCG00000029130	ELANE	M114.0	TBA (M185)	various
ELANE	ENSSSCG00000029130	ELANE	M124	ENRICHED IN MEMBRANE PROTEINS (M124)	various
ELANE	ENSSSCG00000029130	ELANE	M37.0	IMMUNE ACTIVATION - GENERIC CLUSTER (M37.0)	inflammation
ELANE	ENSSSCG00000029130	ELANE	M75	ANTIVIRAL IFN SIGNATURE (M75)	IFN-I
ELAVL3	ENSSSCG00000013617	ELAVL3	M125	TBA (M192)	various
ELAVL3	ENSSSCG00000013617	ELAVL3	M186	TBA (M246)	various
ELAVL3	ENSSSCG00000013617	ELAVL3	M233	TBA (M72.1)	various
ELAVL3	ENSSSCG00000013617	ELAVL3	M70.0	TBA (M141)	various
ELAVL3	ENSSSCG00000013617	ELAVL3	M70.1	TBA (M148)	various
ELF3	ENSSSCG00000010922	ELF3	M162.0	PLASMA MEMBRANE, CELL JUNCTION (M162.0)	various
ELOVL4	ENSSSCG00000028080	ELOVL4	M37.0	IMMUNE ACTIVATION - GENERIC CLUSTER (M37.0)	inflammation
ELOVL4	ENSSSCG00000028080	ELOVL4	M37.2	ENDOPLASMIC RETICULUM (M37.2)	various
ELOVL4	ENSSSCG00000028080	ELOVL4	M62.0	T & B CELL DEVELOPMENT, ACTIVATION (M62.0)	various
ELOVL4	ENSSSCG00000028080	ELOVL4	M62.1	ENRICHED FOR UNKNOWN TF MOTIF CTCNANGTGNY (M62.1)	various
ELOVL6	ENSSSCG00000036236	ELOVL6	S1	NK/T CELL SURFACE SIGNATURE (S1)	NK/T cells
ELOVL7	ENSSSCG00000035012	ELOVL7	S11	ACTIVATED (LPS) DENDRITIC CELL SURFACE SIGNATURE (S11)	ag presentation
ELP3	ENSSSCG00000009674	ELP3	M218	TBA (M66)	various
ELP4	ENSSSCG00000013321	ELP4	M232	ENRICHED FOR TF MOTIF TNCATNTCCYR (M232)	various
EMILIN1	ENSSSCG00000008557	EMILIN1	M210	EXTRACELLULAR MATRIX, COLLAGEN (M210)	various
EMILIN2	ENSSSCG00000003694	EMILIN2	M118.0	ENRICHED IN MONOCYTES (IV) (M118.0)	myeloid cells
EMILIN2	ENSSSCG00000003694	EMILIN2	M168	ENRICHED IN DENDRITIC CELLS (M168)	ag presentation
EMILIN2	ENSSSCG00000003694	EMILIN2	M37.0	IMMUNE ACTIVATION - GENERIC CLUSTER (M37.0)	inflammation
EMP1	ENSSSCG00000036723	EMP1	S10	RESTING DENDRITIC CELL SURFACE SIGNATURE (S10)	ag presentation
EMP1	ENSSSCG00000036723	EMP1	S5	DC SURFACE SIGNATURE (S5)	ag presentation
EMP2	ENSSSCG00000037065	EMP2	M134	MEMBRANE, ER PROTEINS (M134)	various
ENG	ENSSSCG00000005625	ENG	M134	MEMBRANE, ER PROTEINS (M134)	various
ENG	ENSSSCG00000005625	ENG	M189	EXTRACELLULAR REGION CLUSTER (GO) (M189)	various
ENG	ENSSSCG00000005625	ENG	M37.0	IMMUNE ACTIVATION - GENERIC CLUSTER (M37.0)	inflammation
ENG	ENSSSCG00000005625	ENG	M3	REGULATION OF SIGNAL TRANSDUCTION (M3)	various
ENG	ENSSSCG00000005625	ENG	M51	CELL ADHESION (GO) (M117)	various
ENG	ENSSSCG00000005625	ENG	M62.1	ENRICHED FOR UNKNOWN TF MOTIF CTCNANGTGNY (M62.1)	various
ENG	ENSSSCG00000005625	ENG	M77	COLLAGEN, TGFB FAMILY ET AL (M77)	various
ENG	ENSSSCG00000005625	ENG	M80	TBA (M166)	various
ENG	ENSSSCG00000005625	ENG	S10	RESTING DENDRITIC CELL SURFACE SIGNATURE (S10)	ag presentation
ENO2	ENSSSCG00000028373	ENO2	M4.5	MITOTIC CELL CYCLE IN STIMULATED CD4 T CELLS (M4.11)	cell cycle
ENPEP	ENSSSCG00000009132	ENPEP	M135.0	ENRICHED IN PLASMA MEMBRANE PROTEINS (I) (M135.0)	various
ENPEP	ENSSSCG00000009132	ENPEP	M135.1	ENRICHED IN PLASMA MEMBRANE PROTEINS (II) (M135.1)	various
ENPP5	ENSSSCG00000001715	ENPP5	S1	NK/T CELL SURFACE SIGNATURE (S1)	NK/T cells
EOMES	ENSSSCG00000040057	EOMES	M7.0	ENRICHED IN T CELLS (I) (M7.0)	NK/T cells
EOMES	ENSSSCG00000040057	EOMES	M7.1	T CELL ACTIVATION (I) (M7.1)	NK/T cells
EOMES	ENSSSCG00000040057	EOMES	M7.2	ENRICHED IN NK CELLS (I) (M7.2)	NK/T cells
EPB41L3	ENSSSCG00000003687	EPB41L3	M11.0	ENRICHED IN MONOCYTES (II) (M11.0)	myeloid cells
EPB41L3	ENSSSCG00000003687	EPB41L3	M4.0	CELL CYCLE AND TRANSCRIPTION (M4.0)	cell cycle
EPB41L3	ENSSSCG00000003687	EPB41L3	M4.13	CELL JUNCTION (M162.1)	various
EPB41L3	ENSSSCG00000003687	EPB41L3	M4.15	ENRICHED IN MONOCYTES (I) (M4.15)	myeloid cells
EPB41L5	ENSSSCG00000039185	EPB41L5	M162.1	CELL JUNCTION (GO) (M4.13)	various
EPB42	ENSSSCG00000004714	EPB42	M173	ERYTHROCYTE DIFFERENTIATION (M173)	various
EPB42	ENSSSCG00000004714	EPB42	M49	TRANSCRIPTION REGULATION IN CELL DEVELOPMENT (M49)	various
EPCAM	ENSSSCG00000008429	EPCAM	M133.0	CELL ADHESION, MEMBRANE (M133)	various
EPCAM	ENSSSCG00000008429	EPCAM	M141	TBA (M201)	various
EPCAM	ENSSSCG00000008429	EPCAM	M162.0	PLASMA MEMBRANE, CELL JUNCTION (M162.0)	various
EPCAM	ENSSSCG00000008429	EPCAM	M162.1	CELL JUNCTION (GO) (M4.13)	various
EPCAM	ENSSSCG00000008429	EPCAM	M88.0	LEUKOCYTE MIGRATION (M88.0)	inflammation
EPCAM	ENSSSCG00000008429	EPCAM	M88.2	ENRICHED IN HEPATOCYTE NUCLEAR FACTORS (II) (M88.2)	various
EPHA2	ENSSSCG00000003471	EPHA2	M94	GROWTH FACTOR INDUCED, ENRICHED IN NUCLEAR RECEPTOR SUBFAMILY 4 (M94)	various
EPHA2	ENSSSCG00000003471	EPHA2	M99	TBA (M177.1)	various
EPHA3	ENSSSCG00000026130	EPHA3	S2	B CELL SURFACE SIGNATURE (S2)	B cells
EPHA3	ENSSSCG00000026130	EPHA3	S9	MEMORY B CELL SURFACE SIGNATURE (S9)	B cells
EPHB1	ENSSSCG00000024492	EPHB1	M239	ENRICHED IN CALCIUM SIGNALING PROTEINS (M239)	various
EPHB1	ENSSSCG00000024492	EPHB1	M41.3	TBA (M128)	various
EPHB2	ENSSSCG00000003527	EPHB2	M108	TBA (M184.1)	various
EPHB2	ENSSSCG00000003527	EPHB2	M175	CELL DEVELOPMENT (M175)	various
EPS8	ENSSSCG00000000600	EPS8	M116	TBA (M186)	various
EPS8	ENSSSCG00000000600	EPS8	M145.0	CYTOSKELETON/ACTIN (SRF TRANSCRIPTION TARGETS) (M145.0)	various
EPS8L1	ENSSSCG00000026417	EPS8L1	M133.0	CELL ADHESION, MEMBRANE (M133)	various
EPS8L3	ENSSSCG00000006820	EPS8L3	M26.0	TBA (M102)	various
EPS8L3	ENSSSCG00000006820	EPS8L3	M88.0	LEUKOCYTE MIGRATION (M88.0)	inflammation
EPS8L3	ENSSSCG00000006820	EPS8L3	M88.1	ENRICHED IN HEPATOCYTE NUCLEAR FACTORS (I) (M88.1)	various
ERBB4	ENSSSCG00000016160	ERBB4	M41.1	TBA (M121)	various
ERBB4	ENSSSCG00000016160	ERBB4	M41.2	TBA (M125)	various
ERBB4	ENSSSCG00000016160	ERBB4	M41.3	TBA (M128)	various
ERBB4	ENSSSCG00000016160	ERBB4	M98.0	TBA (M176)	various
ERCC6L	ENSSSCG00000021834	ERCC6L	M4.0	CELL CYCLE AND TRANSCRIPTION (M4.0)	cell cycle
ERCC6L	ENSSSCG00000021834	ERCC6L	M4.1	CELL CYCLE (I) (M4.1)	cell cycle
ERCC6L	ENSSSCG00000021834	ERCC6L	M4.2	PLK1 SIGNALING EVENTS (M4.2)	cell cycle
ERCC6L	ENSSSCG00000021834	ERCC6L	M6	MITOTIC CELL DIVISION (M6)	cell cycle
ERCC6L	ENSSSCG00000021834	ERCC6L	M8	E2F TRANSCRIPTION FACTOR NETWORK (M8)	cell cycle
EREG	ENSSSCG00000038185	EREG	M111.0	VIRAL SENSING & IMMUNITY, IRF2 TARGETS NETWORK (I) (M111.0)	IFN-I
EREG	ENSSSCG00000038185	EREG	M190	TBA (M249)	various
EREG	ENSSSCG00000038185	EREG	S11	ACTIVATED (LPS) DENDRITIC CELL SURFACE SIGNATURE (S11)	ag presentation
ERRFI1	ENSSSCG00000035774	ERRFI1	M116	TBA (M186)	various
ESAM	ENSSSCG00000015200	ESAM	M30	CELL MOVEMENT, ADHESION & PLATELET ACTIVATION (M30)	inflammation
ESAM	ENSSSCG00000015200	ESAM	M51	CELL ADHESION (GO) (M117)	various
ESCO2	ENSSSCG00000009670	ESCO2	M221	TBA (M70.1)	various
ESCO2	ENSSSCG00000009670	ESCO2	M37.0	IMMUNE ACTIVATION - GENERIC CLUSTER (M37.0)	inflammation
ESM1	ENSSSCG00000016900	ESM1	M135.1	ENRICHED IN PLASMA MEMBRANE PROTEINS (II) (M135.1)	various
ESPL1	ENSSSCG00000000265	ESPL1	M103	CELL CYCLE (III) (M103)	cell cycle
ESPL1	ENSSSCG00000000265	ESPL1	M15	RAN MEDIATED MITOSIS (M15)	cell cycle
ESPL1	ENSSSCG00000000265	ESPL1	M4.0	CELL CYCLE AND TRANSCRIPTION (M4.0)	cell cycle
ESPL1	ENSSSCG00000000265	ESPL1	M4.1	CELL CYCLE (I) (M4.1)	cell cycle
ESPL1	ENSSSCG00000000265	ESPL1	M4.2	PLK1 SIGNALING EVENTS (M4.2)	cell cycle
ESRP1	ENSSSCG00000006099	ESRP1	M162.0	PLASMA MEMBRANE, CELL JUNCTION (M162.0)	various
ETFA	ENSSSCG00000001862	ETFA	M227	TRANSLATION INITIATION (M227)	various
ETS1	ENSSSCG00000015235	ETS1	M18	T CELL DIFFERENTIATION VIA ITK AND PKC (M18)	NK/T cells
ETS1	ENSSSCG00000015235	ETS1	M7.0	ENRICHED IN T CELLS (I) (M7.0)	NK/T cells
ETS1	ENSSSCG00000015235	ETS1	M7.4	T CELL ACTIVATION (III) (M7.4)	NK/T cells
ETV1	ENSSSCG00000024591	ETV1	M173	ERYTHROCYTE DIFFERENTIATION (M173)	various
EVI2B	ENSSSCG00000017750	EVI2B	M95.0	ENRICHED IN ANTIGEN PRESENTATION (II) (M95.0)	ag presentation
EVI2B	ENSSSCG00000017750	EVI2B	M95.1	ENRICHED IN ANTIGEN PRESENTATION (III) (M95.1)	ag presentation
EVI5	ENSSSCG00000006901	EVI5	M118.0	ENRICHED IN MONOCYTES (IV) (M118.0)	myeloid cells
EVX1	ENSSSCG00000016696	EVX1	M186	TBA (M246)	various
EXO1	ENSSSCG00000010865	EXO1	M22.0	MISMATCH REPAIR (I) (M22.0)	cell cycle
EXO1	ENSSSCG00000010865	EXO1	M22.1	MISMATCH REPAIR (II) (M22.1)	cell cycle
EXO1	ENSSSCG00000010865	EXO1	M4.0	CELL CYCLE AND TRANSCRIPTION (M4.0)	cell cycle
EXO1	ENSSSCG00000010865	EXO1	M4.1	CELL CYCLE (I) (M4.1)	cell cycle
EXO1	ENSSSCG00000010865	EXO1	M4.4	MITOTIC CELL CYCLE (M4.7)	cell cycle
EXO1	ENSSSCG00000010865	EXO1	M4.7	MITOTIC CELL CYCLE - DNA REPLICATION (M4.4)	cell cycle
EXOC1	ENSSSCG00000023269	EXOC1	M147	INTRACELLULAR TRANSPORT (M147)	various
EXOSC3	ENSSSCG00000005355	EXOSC3	M236	TBA (M72.2)	various
EZH2	ENSSSCG00000028840	EZH2	M10.0	E2F1 TARGETS (Q3) (M10.0)	cell cycle
EZH2	ENSSSCG00000028840	EZH2	M4.0	CELL CYCLE AND TRANSCRIPTION (M4.0)	cell cycle
EZH2	ENSSSCG00000028840	EZH2	M4.9	MITOTIC CELL CYCLE IN STIMULATED CD4 T CELLS (M4.5)	cell cycle
F11R	ENSSSCG00000006369	F11R	S11	ACTIVATED (LPS) DENDRITIC CELL SURFACE SIGNATURE (S11)	ag presentation
F13A1	ENSSSCG00000024310	F13A1	M11.0	ENRICHED IN MONOCYTES (II) (M11.0)	myeloid cells
F13A1	ENSSSCG00000024310	F13A1	M11.1	BLOOD COAGULATION (M11.1)	inflammation
F13A1	ENSSSCG00000024310	F13A1	M37.0	IMMUNE ACTIVATION - GENERIC CLUSTER (M37.0)	inflammation
F2R	ENSSSCG00000035355	F2R	M130	ENRICHED IN G-PROTEIN COUPLED RECEPTORS (M130)	inflammation
F2R	ENSSSCG00000035355	F2R	M91	ADHESION AND MIGRATION, CHEMOTAXIS (M91)	inflammation
F2R	ENSSSCG00000035355	F2R	S6	CD4 T CELL SURFACE SIGNATURE TH1-STIMULATED (S6)	NK/T cells
F2RL1	ENSSSCG00000014091	F2RL1	M132	RECRUITMENT OF NEUTROPHILS (M132)	inflammation
F2RL3	ENSSSCG00000013868	F2RL3	S2	B CELL SURFACE SIGNATURE (S2)	B cells
F3	ENSSSCG00000022447	F3	M85	PLATELET ACTIVATION AND DEGRANULATION (M85)	inflammation
F5	ENSSSCG00000006289	F5	M11.1	BLOOD COAGULATION (M11.1)	inflammation
F5	ENSSSCG00000006289	F5	M118.0	ENRICHED IN MONOCYTES (IV) (M118.0)	myeloid cells
F5	ENSSSCG00000006289	F5	M37.0	IMMUNE ACTIVATION - GENERIC CLUSTER (M37.0)	inflammation
F5	ENSSSCG00000006289	F5	M81	ENRICHED IN MYELOID CELLS AND MONOCYTES (M81)	myeloid cells
FA2H	ENSSSCG00000002718	FA2H	M141	TBA (M201)	various
FA2H	ENSSSCG00000002718	FA2H	M88.0	LEUKOCYTE MIGRATION (M88.0)	inflammation
FABP1	ENSSSCG00000008214	FABP1	M141	TBA (M201)	various
FABP1	ENSSSCG00000008214	FABP1	M26.0	TBA (M102)	various
FABP1	ENSSSCG00000008214	FABP1	M88.0	LEUKOCYTE MIGRATION (M88.0)	inflammation
FABP7	ENSSSCG00000004234	FABP7	M41.4	ATF TARGETS NETWORK (M41.4)	various
FAH	ENSSSCG00000001780	FAH	M114.0	TBA (M185)	various
FAH	ENSSSCG00000001780	FAH	M114.1	GLYCEROPHOSPHOLIPID METABOLISM (M114.1)	various
FAM105A	ENSSSCG00000016782	FAM105A	M114.0	TBA (M185)	various
FAM105A	ENSSSCG00000016782	FAM105A	M37.0	IMMUNE ACTIVATION - GENERIC CLUSTER (M37.0)	inflammation
FAM129A	ENSSSCG00000015567	FAM129A	M64	ENRICHED IN ACTIVATED DENDRITIC CELLS/MONOCYTES (M64)	ag presentation
FAM129C	ENSSSCG00000013882	FAM129C	M47.0	ENRICHED IN B CELLS (I) (M47.0)	B cells
FAM135A	ENSSSCG00000004275	FAM135A	M177.0	TBA (M229)	various
FAM198B	ENSSSCG00000008873	FAM198B	M11.0	ENRICHED IN MONOCYTES (II) (M11.0)	myeloid cells
FAM198B	ENSSSCG00000008873	FAM198B	M113	GOLGI MEMBRANE (I) (M113)	various
FAM198B	ENSSSCG00000008873	FAM198B	M4.0	CELL CYCLE AND TRANSCRIPTION (M4.0)	cell cycle
FAM20C	ENSSSCG00000020813	FAM20C	M165	ENRICHED IN ACTIVATED DENDRITIC CELLS (II) (M165)	ag presentation
FAM20C	ENSSSCG00000020813	FAM20C	M168	ENRICHED IN DENDRITIC CELLS (M168)	ag presentation
FAM20C	ENSSSCG00000020813	FAM20C	M79	TBA (M161)	various
FAM35A	ENSSSCG00000027767	FAM35A	M179	ENRICHED FOR TF MOTIF PAX3 (M179)	various
FAM3D	ENSSSCG00000025529	FAM3D	M88.0	LEUKOCYTE MIGRATION (M88.0)	inflammation
FAM43A	ENSSSCG00000011828	FAM43A	M37.0	IMMUNE ACTIVATION - GENERIC CLUSTER (M37.0)	inflammation
FAM43A	ENSSSCG00000011828	FAM43A	M80	TBA (M166)	various
FAM46A	ENSSSCG00000004464	FAM46A	M37.0	IMMUNE ACTIVATION - GENERIC CLUSTER (M37.0)	inflammation
FAM49A	ENSSSCG00000008617	FAM49A	M37.0	IMMUNE ACTIVATION - GENERIC CLUSTER (M37.0)	inflammation
FAM69B	ENSSSCG00000005837	FAM69B	M37.0	IMMUNE ACTIVATION - GENERIC CLUSTER (M37.0)	inflammation
FAM69B	ENSSSCG00000005837	FAM69B	M37.2	ENDOPLASMIC RETICULUM (M37.2)	various
FAM69B	ENSSSCG00000005837	FAM69B	M60	LYMPHOCYTE GENERIC CLUSTER (M60)	various
FAM69B	ENSSSCG00000005837	FAM69B	M80	TBA (M166)	various
FAM83D	ENSSSCG00000007351	FAM83D	M4.0	CELL CYCLE AND TRANSCRIPTION (M4.0)	cell cycle
FAM83D	ENSSSCG00000007351	FAM83D	M4.1	CELL CYCLE (I) (M4.1)	cell cycle
FANCD2	ENSSSCG00000011563	FANCD2	M4.0	CELL CYCLE AND TRANSCRIPTION (M4.0)	cell cycle
FANCD2	ENSSSCG00000011563	FANCD2	M4.1	CELL CYCLE (I) (M4.1)	cell cycle
FANCD2	ENSSSCG00000011563	FANCD2	M4.6	CELL DIVISION IN STIMULATED CD4 T CELLS (M4.6)	cell cycle
FANCD2	ENSSSCG00000011563	FANCD2	M76	DNA REPAIR (M76)	cell cycle
FANCG	ENSSSCG00000034874	FANCG	M76	DNA REPAIR (M76)	cell cycle
FANCI	ENSSSCG00000001837	FANCI	M4.0	CELL CYCLE AND TRANSCRIPTION (M4.0)	cell cycle
FANCI	ENSSSCG00000001837	FANCI	M4.1	CELL CYCLE (I) (M4.1)	cell cycle
FANCI	ENSSSCG00000001837	FANCI	M4.6	CELL DIVISION IN STIMULATED CD4 T CELLS (M4.6)	cell cycle
FANCI	ENSSSCG00000001837	FANCI	M76	DNA REPAIR (M76)	cell cycle
FANCL	ENSSSCG00000008394	FANCL	M4.6	CELL DIVISION IN STIMULATED CD4 T CELLS (M4.6)	cell cycle
FAP	ENSSSCG00000015896	FAP	M82	SIGNAL TRANSDUCTION, PLASMA MEMBRANE (M82)	various
PTPN6	ENSSSCG00000025537	PTPN6	M5.0	REGULATION OF ANTIGEN PRESENTATION AND IMMUNE RESPONSE (M5.0)	ag presentation
FASLG	ENSSSCG00000022226	FASLG	M18	T CELL DIFFERENTIATION VIA ITK AND PKC (M18)	NK/T cells
FASLG	ENSSSCG00000022226	FASLG	M35.0	SIGNALING IN T CELLS (I) (M35.0)	NK/T cells
FASLG	ENSSSCG00000022226	FASLG	M35.1	SIGNALING IN T CELLS (II) (M35.1)	NK/T cells
FASLG	ENSSSCG00000022226	FASLG	M7.2	ENRICHED IN NK CELLS (I) (M7.2)	NK/T cells
FASLG	ENSSSCG00000022226	FASLG	S1	NK/T CELL SURFACE SIGNATURE (S1)	NK/T cells
FBL	ENSSSCG00000030510	FBL	M245	TRANSLATION INITIATION FACTOR 3 COMPLEX (M245)	various
FBLN1	ENSSSCG00000000010	FBLN1	M202	ENRICHED IN EXTRACELLULAR MATRIX & ASSOCIATED PROTEINS (M202)	various
FBN1	ENSSSCG00000004658	FBN1	M1.1	INTEGRIN CELL SURFACE INTERACTIONS (II) (M1.1)	inflammation
FBN1	ENSSSCG00000004658	FBN1	M2.0	EXTRACELLULAR MATRIX (I) (M2.0)	various
FBN1	ENSSSCG00000004658	FBN1	M2.1	EXTRACELLULAR MATRIX (II) (M2.1)	various
FBN1	ENSSSCG00000004658	FBN1	M2.2	EXTRACELLULAR MATRIX (III) (M2.2)	various
FBP1	ENSSSCG00000031174	FBP1	M11.0	ENRICHED IN MONOCYTES (II) (M11.0)	myeloid cells
FBP1	ENSSSCG00000031174	FBP1	M37.0	IMMUNE ACTIVATION - GENERIC CLUSTER (M37.0)	inflammation
FBXL15	ENSSSCG00000038504	FBXL15	M248	TBA (M98.1)	various
FBXO5	ENSSSCG00000004077	FBXO5	M10.0	E2F1 TARGETS (Q3) (M10.0)	cell cycle
FBXO5	ENSSSCG00000004077	FBXO5	M10.1	E2F1 TARGETS (Q4) (M10.1)	cell cycle
FBXO5	ENSSSCG00000004077	FBXO5	M4.0	CELL CYCLE AND TRANSCRIPTION (M4.0)	cell cycle
FBXO5	ENSSSCG00000004077	FBXO5	M4.1	CELL CYCLE (I) (M4.1)	cell cycle
FBXO5	ENSSSCG00000004077	FBXO5	M4.2	PLK1 SIGNALING EVENTS (M4.2)	cell cycle
FBXO5	ENSSSCG00000004077	FBXO5	M4.5	MITOTIC CELL CYCLE IN STIMULATED CD4 T CELLS (M4.11)	cell cycle
FBXO5	ENSSSCG00000004077	FBXO5	M49	TRANSCRIPTION REGULATION IN CELL DEVELOPMENT (M49)	various
FBXW7	ENSSSCG00000020879	FBXW7	M242	TBA (M80)	various
[truncated: 5,528 more rows]
